# Supplementary material for: New insights into domestication of carrot from root transcriptome analyses
Source: BMC Genomics. 2014 Oct 14;15(1):895. doi: 10.1186/1471-2164-15-895 (PMC4213543; doi:10.1186/1471-2164-15-895)
Supplement: Supplementary file 2 — Additional file 2: Table S2: Primers for validated SNPs in carrot transcriptome. (XLS 178 KB) [file 12864_2014_6606_MOESM2_ESM.xls]

## Sheet: Primers for validated SNPs
Table S2 Primers for validated SNPs in carrot transcriptome
SNP_ID	Primer_AlleleX	Primer_AlleleY	Primer_Common	AlleleX	AlleleY
0480-SNP_KVr_00016	GAAGGTGACCAAGTTCATGCTATTGGAGTGGGGACAGTCTTCTT	GAAGGTCGGAGTCAACGGATTGGAGTGGGGACAGTCTTCTC	ATTCAACCTACACAGATYAGTTCTGTACAA	A	G
0481-SNP_KVr_01049	GAAGGTGACCAAGTTCATGCTATTAACAAGGTCAACAGCCGTGTGA	GAAGGTCGGAGTCAACGGATTAACAAGGTCAACAGCCGTGTGG	CTTGTTGTTTCTACCTCTTGCTCACTT	A	G
0484-SNP_KVr_01805	GAAGGTGACCAAGTTCATGCTGGGAGTCACTTGTAGATACATT	GAAGGTCGGAGTCAACGGATTCTGGGAGTCACTTGTAGATACATC	CGAACGACAGAACACGTGTATCAGTA	A	G
0488-SNP_KVr_05445	GAAGGTGACCAAGTTCATGCTCGTTTAGGAACATTCCTGGTGTC	GAAGGTCGGAGTCAACGGATTGTCGTTTAGGAACATTCCTGGTGTT	CAAAAGATTCAAACGCTCCACATTAGCAA	C	T
0489-SNP_KVr_06262	GAAGGTGACCAAGTTCATGCTGAAGATTTTAGYGGAGGGGATCC	GAAGGTCGGAGTCAACGGATTTGAAGATTTTAGYGGAGGGGATCA	CCCACTCCACTGCTACCACCAT	G	T
0490-SNP_KVr_06537	GAAGGTGACCAAGTTCATGCTACTAAAAGAAGCGTTGAGGAAAAGAAART	GAAGGTCGGAGTCAACGGATTCTAAAAGAAGCGTTGAGGAAAAGAAARC	AGATTTCTCCTCGGCACACTCTCTT	A	G
0491-SNP_KVr_06691	GAAGGTGACCAAGTTCATGCTCCATTTCTTCTCCACTTAACACAAAAA	GAAGGTCGGAGTCAACGGATTCCATTTCTTCTCCACTTAACACAAAAC	GAAGCTCAATTTTGATAAATTGTGTYGATA	A	C
0493-SNP_KVr_07199	GAAGGTGACCAAGTTCATGCTGAAAAGCATGACTGCTATTGCTGATC	GAAGGTCGGAGTCAACGGATTGAAAAGCATGACTGCTATTGCTGATT	CGCATACSCAGCCCACTTGTCAT	C	T
0495-SNP_KVr_08005	GAAGGTGACCAAGTTCATGCTGAACCCAGGTTCCCAACAAACGT	GAAGGTCGGAGTCAACGGATTAACCCAGGTTCCCAACAAACGC	SGCCTTGTGGTATTGGAATTGCAGTT	A	G
0496-SNP_KVr_08382	GAAGGTGACCAAGTTCATGCTTAACTAACTTGGAACAATCAC	GAAGGTCGGAGTCAACGGATTGCATGCTTAACTAACTTGGAACAATCAT	GATACCCCGTTGCAGGATGTGATAT	C	T
0497-SNP_KVr_08694	GAAGGTGACCAAGTTCATGCTGGGCAATAGCATCAATATAAGTCCCA	GAAGGTCGGAGTCAACGGATTGGCAATAGCATCAATATAAGTCCCC	ATGGGCTTAAATTTGTCAAAGGGAGAGAT	A	C
0498-SNP_KVr_10232	GAAGGTGACCAAGTTCATGCTAAAGATAGAGGTGCACTGAAAGAAAGT	GAAGGTCGGAGTCAACGGATTAGATAGAGGTGCACTGAAAGAAAGC	CATGTTGCGGCCACCCCATTCAA	A	G
0499-SNP_KVr_00023	GAAGGTGACCAAGTTCATGCTCGAATCTTCATTTTTTGGTGCCTATGT	GAAGGTCGGAGTCAACGGATTGAATCTTCATTTTTTGGTGCCTATGC	CGATACACCACCATCGCCCCAT	A	G
0500-SNP_KVr_00058	GAAGGTGACCAAGTTCATGCTCCGCTTCGAGTCTGGCTTAAAAT	GAAGGTCGGAGTCAACGGATTCCGCTTCGAGTCTGGCTTAAAAA	CGATGTTTCTTTAGTGAAGCAGGATAGAA	A	T
0501-SNP_KVr_00063	GAAGGTGACCAAGTTCATGCTGATTTGWTCAGCACAAAGTGTGGC	GAAGGTCGGAGTCAACGGATTTGWTCAGCACAAAGTGTGGT	TCGCTCTAGAACCTACAAAAMGCTCAA	C	T
0502-SNP_KVr_00065	GAAGGTGACCAAGTTCATGCTGTGGAAGAAGATATTGAGGGTGAAG	GAAGGTCGGAGTCAACGGATTGTGGAAGAAGATATTGAGGGTGAAT	AGCAATACCCTTTCCACTTCCAACATTAA	G	T
0504-SNP_KVr_00093	GAAGGTGACCAAGTTCATGCTGAGACGTTGTTTTGGAAGGCGG	GAAGGTCGGAGTCAACGGATTATAGAGACGTTGTTTTGGAAGGCGT	GTACTCCACATATATAGGCTTCTCAGAA	G	T
0505-SNP_KVr_00094	GAAGGTGACCAAGTTCATGCTGATAACGATGAAAATGACTATAGAAGCAG	GAAGGTCGGAGTCAACGGATTGATAACGATGAAAATGACTATAGAAGCAC	TCTCTGATGCTGTTTTCCACATCCAAATT	C	G
0506-SNP_KVr_00119	GAAGGTGACCAAGTTCATGCTGCACAAGCCGGCATCTTCTCG	GAAGGTCGGAGTCAACGGATTGCACAAGCCGGCATCTTCTCA	TACTGGGAGTAAGATTCGGGTTTTAACTT	C	T
0507-SNP_KVr_00126	GAAGGTGACCAAGTTCATGCTGGCTTTGGCAAGCATAAAGCCTA	GAAGGTCGGAGTCAACGGATTGGCTTTGGCAAGCATAAAGCCTG	CCAAYCTTTTGGGTTCTTCAGAACCTT	A	G
0508-SNP_KVr_00137	GAAGGTGACCAAGTTCATGCTCAGGTGTAAATGGTCTGTCGACG	GAAGGTCGGAGTCAACGGATTCAGGTGTAAATGGTCTGTCGACT	CAATTCAACTGCAATGGTTAGCCTCTT	G	T
0509-SNP_KVr_00145	GAAGGTGACCAAGTTCATGCTCCTATGACTCTCATCTCCCCTTA	GAAGGTCGGAGTCAACGGATTCCTATGACTCTCATCTCCCCTTG	GATAAGGAACCTGGGGGTGWTGGA	A	G
0510-SNP_KVr_00153	GAAGGTGACCAAGTTCATGCTGAGAGCGCCAAAATCAGCAGAC	GAAGGTCGGAGTCAACGGATTGAGAGCGCCAAAATCAGCAGAG	CATTTAGCAGCAATTGCCTCGGAGAT	C	G
0514-SNP_KVr_00194	GAAGGTGACCAAGTTCATGCTATCCATCCTAGGACCAATCCAGTTA	GAAGGTCGGAGTCAACGGATTCCATCCTAGGACCAATCCAGTTG	CTGAGGGTGCTGAAAATGGTCTTGAA	A	G
0515-SNP_KVr_00196	GAAGGTGACCAAGTTCATGCTAGGGTGCTGAAAATGGTCTTGAATTT	GAAGGTCGGAGTCAACGGATTGGGTGCTGAAAATGGTCTTGAATTC	CTAGGACCAATCCAGTTRAAAGGTCTT	A	G
0516-SNP_KVr_00229	GAAGGTGACCAAGTTCATGCTCAATGCAAAGCACTCCAAACTCACT	GAAGGTCGGAGTCAACGGATTAATGCAAAGCACTCCAAACTCACC	GAGAGAAGATGAGGTTTGAGTCCCAA	A	G
0517-SNP_KVr_00232	GAAGGTGACCAAGTTCATGCTCGGTAAATTGATTGARGACCCGA	GAAGGTCGGAGTCAACGGATTCGGTAAATTGATTGARGACCCGG	CTAATCCAGCACAGCAAGGSGAATT	A	G
0518-SNP_KVr_00233	GAAGGTGACCAAGTTCATGCTAATCCAGCACAGCAAGGG	GAAGGTCGGAGTCAACGGATTGCTAATCCAGCACAGCAAGGC	GTTCGTTTACAGAAAACTGCTCGGTAAAT	C	G
0519-SNP_KVr_00263	GAAGGTGACCAAGTTCATGCTAATACACAGCAGCTCAGAAGGAAGT	GAAGGTCGGAGTCAACGGATTACACAGCAGCTCAGAAGGAAGC	GGTTAGAGTTGTTTGGATTTGGCTTTGTT	A	G
0521-SNP_KVr_00332	GAAGGTGACCAAGTTCATGCTATCAACCTTGTGACTTGGAAGGA	GAAGGTCGGAGTCAACGGATTATCAACCTTGTGACTTGGAAGGG	CAGTTGGGTGCCTGGAAGTGGTT	A	G
0523-SNP_KVr_00367	GAAGGTGACCAAGTTCATGCTGGTCTGTTGTTGGTGTTAATCCG	GAAGGTCGGAGTCAACGGATTGGTCTGTTGTTGGTGTTAATCCC	GCAGCTGGCAGAGAAACACTTTGTT	C	G
0525-SNP_KVr_00446	GAAGGTGACCAAGTTCATGCTCCCAGATCAAGAAGACAGGCTC	GAAGGTCGGAGTCAACGGATTACCCAGATCAAGAAGACAGGCTT	TCAGGCCAGGTCTTTGTGACATCAA	C	T
0526-SNP_KVr_00468	GAAGGTGACCAAGTTCATGCTCCATAAAATACAACACAACACTCCCAAT	GAAGGTCGGAGTCAACGGATTCATAAAATACAACACAACACTCCCAAC	TTGGCTATTGGAGTTGTGTTCTTGTGTAT	A	G
0527-SNP_KVr_00477	GAAGGTGACCAAGTTCATGCTTTGGTCATGGCATCCTCTATCATT	GAAGGTCGGAGTCAACGGATTTGGTCATGGCATCCTCTATCATC	GACAACTTTAACTACAAAACMCCAGCCAA	A	G
0528-SNP_KVr_00484	GAAGGTGACCAAGTTCATGCTCGGGACATCCTTCTGCCAAAGAA	GAAGGTCGGAGTCAACGGATTCGGGACATCCTTCTGCCAAAGAT	GAAGGCATWGTGTCTCATACAGGATTAAT	A	T
0529-SNP_KVr_00507	GAAGGTGACCAAGTTCATGCTGCCCTCAATCAAGGCTGCAG	GAAGGTCGGAGTCAACGGATTGCCCTCAATCAAGGCTGCAC	TCAAACAAACATGCATCGCATTTRAAAGAA	C	G
0530-SNP_KVr_00546	GAAGGTGACCAAGTTCATGCTTAAAAGCTTGTTACTACTTTCTCTCTCAA	GAAGGTCGGAGTCAACGGATTAAAGCTTGTTACTACTTTCTCTCTCAG	GTTCCGAGGAGTTCTGTTAGGGAT	A	G
0532-SNP_KVr_00563	GAAGGTGACCAAGTTCATGCTACTCATCCAAGGAAATAACTGAAGTG	GAAGGTCGGAGTCAACGGATTCACTCATCCAAGGAAATAACTGAAGTA	CTTGCGGAGACACTCAATATCTATATCTA	C	T
0534-SNP_KVr_00579	GAAGGTGACCAAGTTCATGCTGATGGACGCAGAGCTCATCAATC	GAAGGTCGGAGTCAACGGATTATGATGGACGCAGAGCTCATCAATT	GGATTAAGACGCTTTAGATCCTGAGATTT	C	T
0536-SNP_KVr_00637	GAAGGTGACCAAGTTCATGCTCAAGGAGCGTAGAATTCCACAACA	GAAGGTCGGAGTCAACGGATTAAGGAGCGTAGAATTCCACAACG	CGAGATTGTCGGGAAGCATGAGTTT	A	G
0537-SNP_KVr_00656	GAAGGTGACCAAGTTCATGCTAGATGTCATCTTTTCGGCTACCATC	GAAGGTCGGAGTCAACGGATTAGATGTCATCTTTTCGGCTACCATT	GGCAGAGGTTAGGAGCTACAAGAAT	C	T
0538-SNP_KVr_00678	GAAGGTGACCAAGTTCATGCTATATGCGGCCACAAGCGCTTAAAA	GAAGGTCGGAGTCAACGGATTATGCGGCCACAAGCGCTTAAAC	CTCCGTKTATCGGAGTAACCAGGT	A	C
0539-SNP_KVr_00695	GAAGGTGACCAAGTTCATGCTTAAAAGCTTTGTTTTAGTGGAGTAATACC	GAAGGTCGGAGTCAACGGATTGTTAAAAGCTTTGTTTTAGTGGAGTAATACA	AGGTATACACCRACCAAACTTACCCAA	G	T
0540-SNP_KVr_00723	GAAGGTGACCAAGTTCATGCTCACCAAACGGATGAAACGGTGCT	GAAGGTCGGAGTCAACGGATTCACCAAACGGATGAAACGGTGCA	TCTCACGGGGTGTGAACACRGTTT	A	T
0541-SNP_KVr_00729	GAAGGTGACCAAGTTCATGCTAGAACAAGCAGGAAAGTCATCTTATTTAAT	GAAGGTCGGAGTCAACGGATTAGAACAAGCAGGAAAGTCATCTTATTTAAA	TCGGTAGTGCATATTTAGCACTGTATCTT	A	T
0542-SNP_KVr_00754	GAAGGTGACCAAGTTCATGCTAACAAAAAAGATTAGATTTCACAGACGAATTT	GAAGGTCGGAGTCAACGGATTCAAAAAAGATTAGATTTCACAGACGAATTC	GTGAAGGGAGACTGTGGCATTTTGAA	A	G
0544-SNP_KVr_00847	GAAGGTGACCAAGTTCATGCTCATCAAACTCTAGATCAATTTGTCAACTG	GAAGGTCGGAGTCAACGGATTCATCAAACTCTAGATCAATTTGTCAACTA	CTCGACATTCACCACCTGCATTGTT	C	T
0547-SNP_KVr_00879	GAAGGTGACCAAGTTCATGCTGTATCGGCAATCATTTTCTGGYAAG	GAAGGTCGGAGTCAACGGATTCGTATCGGCAATCATTTTCTGGYAAT	GGTGGRCCTGCTGAAAGCTATGAT	G	T
0549-SNP_KVr_00917	GAAGGTGACCAAGTTCATGCTCGTTTCACCACTACATTAGACTCTC	GAAGGTCGGAGTCAACGGATTACGTTTCACCACTACATTAGACTCTT	TGAAGTTGCTRCTCCTTGTGAGGATTT	C	T
0550-SNP_KVr_00918	GAAGGTGACCAAGTTCATGCTGCGCAATGTGATAATGAAGTTGCTG	GAAGGTCGGAGTCAACGGATTGCGCAATGTGATAATGAAGTTGCTA	ACCACTACATTAGACTCTYCATCATCTAAA	C	T
0552-SNP_KVr_00967	GAAGGTGACCAAGTTCATGCTGGGAAACGAGCCTGGTGCG	GAAGGTCGGAGTCAACGGATTGAGGGAAACGAGCCTGGTGCA	AGCTGCGTGTATGTCAAAGAGGCAT	C	T
0553-SNP_KVr_01047	GAAGGTGACCAAGTTCATGCTAGAGCARTTGTCTGGTTTTGCCTTT	GAAGGTCGGAGTCAACGGATTGAGCARTTGTCTGGTTTTGCCTTC	GTGGCTTCACACATCGAGATCCATA	A	G
0554-SNP_KVr_01063	GAAGGTGACCAAGTTCATGCTCATCAACCCATCGACCAGACCT	GAAGGTCGGAGTCAACGGATTATCAACCCATCGACCAGACCC	GTTGTGCGGAAGTGCCAGCGTT	A	G
0555-SNP_KVr_01065	GAAGGTGACCAAGTTCATGCTGTGCCAAGTTCATGAGCCCGTAA	GAAGGTCGGAGTCAACGGATTGCCAAGTTCATGAGCCCGTAG	GGTTCATCTTCTGTTGTTGAAATGATTCTT	A	G
0556-SNP_KVr_01076	GAAGGTGACCAAGTTCATGCTTGTCAAGAACACGACACCTTCC	GAAGGTCGGAGTCAACGGATTACTTGTCAAGAACACGACACCTTCT	GACTGCCTTCCCCCAGACTTCTT	C	T
0557-SNP_KVr_01084	GAAGGTGACCAAGTTCATGCTCTTCTTCCATATTTAAGCAGATATGCA	GAAGGTCGGAGTCAACGGATTCTCTTCTTCCATATTTAAGCAGATATGCT	ACAGGCCATTACTGCCCTCAAGAAA	A	T
0558-SNP_KVr_01167	GAAGGTGACCAAGTTCATGCTCGAAGGTATTGCTGTAAAAGCAGCA	GAAGGTCGGAGTCAACGGATTGAAGGTATTGCTGTAAAAGCAGCG	CCCATAACACCAGCAATGTCCAGAT	A	G
0559-SNP_KVr_01272	GAAGGTGACCAAGTTCATGCTCAGGTCCATCCAACAACTCCTTC	GAAGGTCGGAGTCAACGGATTCAGGTCCATCCAACAACTCCTTT	GGCAATCGGAGTTTTATTCGCGAGTT	C	T
0560-SNP_KVr_01341	GAAGGTGACCAAGTTCATGCTAAGTAGTTATGCTGGTCACTTGGGT	GAAGGTCGGAGTCAACGGATTGTAGTTATGCTGGTCACTTGGGG	GACCTTTATAGCTAACAACATCCTCCAT	A	C
0561-SNP_KVr_01347	GAAGGTGACCAAGTTCATGCTCATCGCTGATGATCTATGCTCTACT	GAAGGTCGGAGTCAACGGATTATCGCTGATGATCTATGCTCTACG	TGTGTGACTCAGATGAAGATAGCTCAT	A	C
0562-SNP_KVr_01383	GAAGGTGACCAAGTTCATGCTCACTGAATCTTTAAACTTCGGCGGT	GAAGGTCGGAGTCAACGGATTACTGAATCTTTAAACTTCGGCGGC	GTCACTTGTGGAAGTGAATTTGACGAATA	A	G
0564-SNP_KVr_01421	GAAGGTGACCAAGTTCATGCTCCCATACAGTTATCCCAGTTGGA	GAAGGTCGGAGTCAACGGATTCCCATACAGTTATCCCAGTTGGT	GGCTTTGTGGTATTTTGATTATGCTGARTT	A	T
0565-SNP_KVr_01422	GAAGGTGACCAAGTTCATGCTGATTATGCTGARTTTAATGAAACTGGAGTT	GAAGGTCGGAGTCAACGGATTATGCTGARTTTAATGAAACTGGAGTG	GACAGCCCATACAGTTATCCCAGTT	A	C
0566-SNP_KVr_01423	GAAGGTGACCAAGTTCATGCTTTGTGGTATTTTGATTATGCTGAG	GAAGGTCGGAGTCAACGGATTGGCTTTGTGGTATTTTGATTATGCTGAA	GACAGCCCATACAGTTATCCCAGTT	C	T
0567-SNP_KVr_01448	GAAGGTGACCAAGTTCATGCTACCGCAGCGACATTTAAAGCCG	GAAGGTCGGAGTCAACGGATTACCGCAGCGACATTTAAAGCCA	GCACTTGCAAGAAACGGGTTGGATT	C	T
0568-SNP_KVr_01596	GAAGGTGACCAAGTTCATGCTAAAAGCCCCATTATTGGAGCTCTCA	GAAGGTCGGAGTCAACGGATTAGCCCCATTATTGGAGCTCTCG	CTGAAAAGGGTAGTACCAATGGTAAAGAA	A	G
0570-SNP_KVr_01697	GAAGGTGACCAAGTTCATGCTGGGCAACCATGGACCATATGAATAA	GAAGGTCGGAGTCAACGGATTGGCAACCATGGACCATATGAATAG	GTTCGTATTTTGACTGGCTGGGCAA	A	G
0571-SNP_KVr_01738	GAAGGTGACCAAGTTCATGCTCGGATAGTATTGAGACTGTTATGGCT	GAAGGTCGGAGTCAACGGATTGGATAGTATTGAGACTGTTATGGCG	GCCCGGGATAGAAATATTCCCATCAT	A	C
0572-SNP_KVr_01742	GAAGGTGACCAAGTTCATGCTAAAGCATAAATCTCCACCAAGACACT	GAAGGTCGGAGTCAACGGATTAAGCATAAATCTCCACCAAGACACC	GAAATCTTGCTCTCTTGGAGTTCTTGATT	A	G
0574-SNP_KVr_01772	GAAGGTGACCAAGTTCATGCTAAGACCAACGGCAAATCCATAGCT	GAAGGTCGGAGTCAACGGATTGACCAACGGCAAATCCATAGCC	TAAAGAACGAAGAAGATGAGGGTGTGAA	A	G
0578-SNP_KVr_01852	GAAGGTGACCAAGTTCATGCTCTAATAGCAAGTGGGGCAGCG	GAAGGTCGGAGTCAACGGATTCTAATAGCAAGTGGGGCAGCA	CCCTTTCCCCCTGGATAACTGATAT	C	T
0579-SNP_KVr_01869	GAAGGTGACCAAGTTCATGCTCTCCCATGGCTGACATGACG	GAAGGTCGGAGTCAACGGATTCTCTCCCATGGCTGACATGACA	AGATCAAGGATGGATTTAATGAGGGCAA	C	T
0582-SNP_KVr_01907	GAAGGTGACCAAGTTCATGCTAACCGTATCAGGACCAATTAGAGGA	GAAGGTCGGAGTCAACGGATTCCGTATCAGGACCAATTAGAGGG	AGCCTATCCCGACACACTCTATGTT	A	G
0585-SNP_KVr_01978	GAAGGTGACCAAGTTCATGCTGGAGATGAGAGGGTTTGATAACAC	GAAGGTCGGAGTCAACGGATTAATGGAGATGAGAGGGTTTGATAACAA	CACAAGTGCAAAACCAGAATACAAATCTAT	G	T
0586-SNP_KVr_02082	GAAGGTGACCAAGTTCATGCTAGTAACCAACAATTTATCGCCTGCG	GAAGGTCGGAGTCAACGGATTCAGTAACCAACAATTTATCGCCTGCA	GCGGTTGCTGAAAATGGTACTGATGAA	C	T
0587-SNP_KVr_02128	GAAGGTGACCAAGTTCATGCTTGAGTGTGGAGGTTCCGGTGA	GAAGGTCGGAGTCAACGGATTGAGTGTGGAGGTTCCGGTGG	AAGCTCCTCCCACTCCTTCTTCAT	A	G
0588-SNP_KVr_02176	GAAGGTGACCAAGTTCATGCTGTCTTGTAATTCCCGTTGAAGAAGA	GAAGGTCGGAGTCAACGGATTGTCTTGTAATTCCCGTTGAAGAAGC	GCGGAGCAAAGTGGGAATCATGAAA	A	C
0589-SNP_KVr_02192	GAAGGTGACCAAGTTCATGCTTGGAGAGCATGATTGTTCATCCC	GAAGGTCGGAGTCAACGGATTGGAGAGCATGATTGTTCATCCG	AATGTCTGATACCTCTGCCCGAGTT	C	G
0591-SNP_KVr_02248	GAAGGTGACCAAGTTCATGCTGTACGGAGTGGTGGTTCTGGT	GAAGGTCGGAGTCAACGGATTGTACGGAGTGGTGGTTCTGGA	GTCAATACAAACAATGTAGAGACATCACTA	A	T
0592-SNP_KVr_02258	GAAGGTGACCAAGTTCATGCTCAAAAATTGCCGAAGCTTCTGCG	GAAGGTCGGAGTCAACGGATTGCAAAAATTGCCGAAGCTTCTGCA	CTTCACYTCATAGTCTTTTACTTTCCCATT	C	T
0594-SNP_KVr_02280	GAAGGTGACCAAGTTCATGCTCGCTCAGTATAATGCCCTCTT	GAAGGTCGGAGTCAACGGATTCTCGCTCAGTATAATGCCCTCTC	GTGGGGAATTGTTYGACAGGATTGTT	A	G
0595-SNP_KVr_02377	GAAGGTGACCAAGTTCATGCTCAAATAAAACCCGAGCCTTAACACATT	GAAGGTCGGAGTCAACGGATTAAATAAAACCCGAGCCTTAACACATC	GCAACTTTTGACTTGATTGGATTTGGGTT	A	G
0596-SNP_KVr_02385	GAAGGTGACCAAGTTCATGCTGATTGTTGGGCACATTGTTCTGATTA	GAAGGTCGGAGTCAACGGATTGTTGGGCACATTGTTCTGATTG	ATGCACGAGWTAACAGGCCTAAAATGTTT	A	G
0597-SNP_KVr_02387	GAAGGTGACCAAGTTCATGCTGAGAAGAACGTAGTTATGCACGAGT	GAAGGTCGGAGTCAACGGATTGAGAAGAACGTAGTTATGCACGAGA	TGTTGGGCACATTGTTCTGATTRTCATT	A	T
0598-SNP_KVr_02504	GAAGGTGACCAAGTTCATGCTATATCTCATCAGAGCTCTTCTCTCG	GAAGGTCGGAGTCAACGGATTAAATATCTCATCAGAGCTCTTCTCTCT	GGATGAAGAACAGGCGTGCRGA	G	T
0600-SNP_KVr_02521	GAAGGTGACCAAGTTCATGCTGCATTCTTTACAGCAATTACACCC	GAAGGTCGGAGTCAACGGATTCTGCATTCTTTACAGCAATTACACCG	GAGGTACTCTTGGCTATGAGCACTT	C	G
0602-SNP_KVr_02836	GAAGGTGACCAAGTTCATGCTGGGAGTCATTTGACTAATAAGTATTCC	GAAGGTCGGAGTCAACGGATTAGGGAGTCATTTGACTAATAAGTATTCT	ACCATAATACCTAGCACCCGGCAT	C	T
0603-SNP_KVr_02873	GAAGGTGACCAAGTTCATGCTGTAAGAGCTTATGGAATTTTGCTGTGTT	GAAGGTCGGAGTCAACGGATTAAGAGCTTATGGAATTTTGCTGTGTG	GCCATAACTAACGAGGAAGCACAGTA	A	C
0604-SNP_KVr_02930	GAAGGTGACCAAGTTCATGCTCACCTGTAATCCGTGCAAATGTTAAT	GAAGGTCGGAGTCAACGGATTCACCTGTAATCCGTGCAAATGTTAAC	GCTTTGTTAGGTACTCAGTTGCATTKCAT	A	G
0605-SNP_KVr_03130	GAAGGTGACCAAGTTCATGCTAAGCATCRAGTTCAGAAACTCCACAA	GAAGGTCGGAGTCAACGGATTAAGCATCRAGTTCAGAAACTCCACAT	TAAAGAACCAACTCCTGATACYTGTGTTA	A	T
0606-SNP_KVr_03255	GAAGGTGACCAAGTTCATGCTCTATTTTGAGTGGTGTAGTTTTGAGAAT	GAAGGTCGGAGTCAACGGATTCTATTTTGAGTGGTGTAGTTTTGAGAAC	CTGTCACAAAGATTTAACATCTGGGCTAA	A	G
0607-SNP_KVr_03262	GAAGGTGACCAAGTTCATGCTGGAAGACTGTTACTGCGATGGAC	GAAGGTCGGAGTCAACGGATTAGGAAGACTGTTACTGCGATGGAT	CCTKCCTTGCCTCTTCAGAGCATA	C	T
0608-SNP_KVr_03347	GAAGGTGACCAAGTTCATGCTACGGTTGATGTTAGTTCTCGTA	GAAGGTCGGAGTCAACGGATTCTACGGTTGATGTTAGTTCTCGTG	CCRGCAGCAGGAGCCTCACTA	A	G
0609-SNP_KVr_03371	GAAGGTGACCAAGTTCATGCTGTGATGGTGGTGGTGGATGC	GAAGGTCGGAGTCAACGGATTGTGTGATGGTGGTGGTGGATGT	TACTCCACCGCCTCCTTCATCAAA	C	T
0610-SNP_KVr_03373	GAAGGTGACCAAGTTCATGCTGCCTCCTTCATCAAAGTCYTCG	GAAGGTCGGAGTCAACGGATTCGCCTCCTTCATCAAAGTCYTCA	GTGGTGGTGGATGYGATCGACTA	C	T
0611-SNP_KVr_03482	GAAGGTGACCAAGTTCATGCTTCCGTATATTTCGGATGAGAATGCT	GAAGGTCGGAGTCAACGGATTCCGTATATTTCGGATGAGAATGCG	ACAACCCTAATCTCSGGATCCTCAT	A	C
0613-SNP_KVr_03633	GAAGGTGACCAAGTTCATGCTGTCAAACACAACCAAATACCCGGAA	GAAGGTCGGAGTCAACGGATTGTCAAACACAACCAAATACCCGGAT	GAAGACTTGGATGGCSATGGTGAT	A	T
0615-SNP_KVr_03667	GAAGGTGACCAAGTTCATGCTCTTAGCTTGGGTCGTTGAATTG	GAAGGTCGGAGTCAACGGATTGCTCTTAGCTTGGGTCGTTGAATTA	CACATAGATATTATACCTGGCGAGATGAA	C	T
0617-SNP_KVr_03790	GAAGGTGACCAAGTTCATGCTCAAAAGGAACTAGGGCCGGCATT	GAAGGTCGGAGTCAACGGATTAAAAGGAACTAGGGCCGGCATC	AGCAGAGAAAGAATCATCCAAGTCCTA	A	G
0622-SNP_KVr_03844	GAAGGTGACCAAGTTCATGCTGTGTTGCCAGTGCTTTAACCCCA	GAAGGTCGGAGTCAACGGATTGTTGCCAGTGCTTTAACCCCG	CGTCGATGAGATCAACAGCTGTGAT	A	G
0623-SNP_KVr_03882	GAAGGTGACCAAGTTCATGCTGCCCTAGTTGGATTTGCTTGCG	GAAGGTCGGAGTCAACGGATTGGCCCTAGTTGGATTTGCTTGCA	AAAGGCTCCTGCGATGTCTCATGAA	C	T
0624-SNP_KVr_04031	GAAGGTGACCAAGTTCATGCTAGTTGATAATCGATCGAGAACGGTG	GAAGGTCGGAGTCAACGGATTAGTTGATAATCGATCGAGAACGGTT	CACCTAACCCCAWTTCTTTCATCACATAT	G	T
0625-SNP_KVr_04032	GAAGGTGACCAAGTTCATGCTGAATTAGCTGAACACCTAACCCCAT	GAAGGTCGGAGTCAACGGATTGAATTAGCTGAACACCTAACCCCAA	CGAGAACGGTKAGCTGCTACAGAA	A	T
0627-SNP_KVr_04162	GAAGGTGACCAAGTTCATGCTATTGAATTGGATGATGCGGATATTTCA	GAAGGTCGGAGTCAACGGATTGAATTGGATGATGCGGATATTTCG	ATACACAGCAGCCCTATTGGTAAGRAA	A	G
0628-SNP_KVr_04163	GAAGGTGACCAAGTTCATGCTCACAGCAGCCCTATTGGTAAGG	GAAGGTCGGAGTCAACGGATTATACACAGCAGCCCTATTGGTAAGA	GTAAAGCTATTGAATTGGATGATGCGGAT	C	T
0629-SNP_KVr_04220	GAAGGTGACCAAGTTCATGCTTTTTTRAGTTTCGTCTCTTTCAACCTG	GAAGGTCGGAGTCAACGGATTCTTTTTTRAGTTTCGTCTCTTTCAACCTA	GTAATCAGAGGGAGGAGAARGTAAATGAA	C	T
0633-SNP_KVr_04774	GAAGGTGACCAAGTTCATGCTGATTGAGCTTTRGTGAGCCTGAGT	GAAGGTCGGAGTCAACGGATTGAGCTTTRGTGAGCCTGAGC	TATTAGYGATGAAGATGATGATGGTAGTAA	A	G
0634-SNP_KVr_04792	GAAGGTGACCAAGTTCATGCTCAGGGAACATGAAGTTGTGTTAGTG	GAAGGTCGGAGTCAACGGATTACAGGGAACATGAAGTTGTGTTAGTA	CTCGTGAAACCACCATTGTTCAGCTA	C	T
0635-SNP_KVr_04835	GAAGGTGACCAAGTTCATGCTAATCAATGGAATGGGAACTCTTACGA	GAAGGTCGGAGTCAACGGATTATCAATGGAATGGGAACTCTTACGG	ATCCTGATAACCGTTGTATCCTTGCTTT	A	G
0636-SNP_KVr_04988	GAAGGTGACCAAGTTCATGCTCAGGGAGGTCGTACTACACG	GAAGGTCGGAGTCAACGGATTCTCAGGGAGGTCGTACTACACT	GGATTCGCCGCGTGTTTATGTTTGTA	G	T
0637-SNP_KVr_05135	GAAGGTGACCAAGTTCATGCTATAAAACACAATMACCCCCTGTCTCA	GAAGGTCGGAGTCAACGGATTAAACACAATMACCCCCTGTCTCG	GCSTTGTTGGGTGGGATTGTTGATT	A	G
0638-SNP_KVr_05222	GAAGGTGACCAAGTTCATGCTGGTTGGTGGGTCGGCTATTCA	GAAGGTCGGAGTCAACGGATTGGTTGGTGGGTCGGCTATTCG	ACCAGGAGTTATGTGTATTAGTTTACCRAA	A	G
0639-SNP_KVr_05233	GAAGGTGACCAAGTTCATGCTCCTCAACATAACTCTTCACACCG	GAAGGTCGGAGTCAACGGATTCTCCTCAACATAACTCTTCACACCT	GGAGGAAGAGGAGGGGAGGATT	G	T
0640-SNP_KVr_05234	GAAGGTGACCAAGTTCATGCTCCTCTTCCTCCTCTTCGTCA	GAAGGTCGGAGTCAACGGATTCCTCTTCCTCCTCTTCGTCG	CATTTGATTGAGGATGGTGCGGAGAT	A	G
0641-SNP_KVr_05351	GAAGGTGACCAAGTTCATGCTGTGTTCTATTACAGACTTCAGCAC	GAAGGTCGGAGTCAACGGATTCTGTGTTCTATTACAGACTTCAGCAT	TTCACATACTTCARAGCGAGCTCCAT	C	T
0642-SNP_KVr_05406	GAAGGTGACCAAGTTCATGCTCCAACCAGCCAAAATATTAACACCG	GAAGGTCGGAGTCAACGGATTCCAACCAGCCAAAATATTAACACCC	GACACCRCAGATATTGAAGCCGGA	C	G
0643-SNP_KVr_05423	GAAGGTGACCAAGTTCATGCTCCCTTATCGAAAGAAGATGATGCAAAT	GAAGGTCGGAGTCAACGGATTCCTTATCGAAAGAAGATGATGCAAAG	GCGGAGAAGGGTTCGATGACTATAT	A	C
0644-SNP_KVr_05446	GAAGGTGACCAAGTTCATGCTCCCAAATGACCACCAGGTGCC	GAAGGTCGGAGTCAACGGATTCCCAAATGACCACCAGGTGCA	GATTGCTAATGTGGAGCGTTTGAATCTTT	G	T
0645-SNP_KVr_05491	GAAGGTGACCAAGTTCATGCTCACTTCTTCATCATCATCTTCCTCC	GAAGGTCGGAGTCAACGGATTCCACTTCTTCATCATCATCTTCCTCT	GATGTTGGGAGCCTCAGTTACCRAA	C	T
0647-SNP_KVr_05596	GAAGGTGACCAAGTTCATGCTCCTTGCTAGGATCTCACAGTGTT	GAAGGTCGGAGTCAACGGATTCCTTGCTAGGATCTCACAGTGTG	TATAATCTGTGCACCAGCTTCACACAAT	A	C
0648-SNP_KVr_05639	GAAGGTGACCAAGTTCATGCTGGTTAGTTGTGTTGGTGTATTGCCT	GAAGGTCGGAGTCAACGGATTGGTTAGTTGTGTTGGTGTATTGCCA	TACTTACTCAACCCTTCCGAATCCTTAAA	A	T
0649-SNP_KVr_05745	GAAGGTGACCAAGTTCATGCTATGGTGAACTGGTGATGGAGGAT	GAAGGTCGGAGTCAACGGATTGGTGAACTGGTGATGGAGGAC	CMCCTCCAGAAGTAACCACTCCTA	A	G
0652-SNP_KVr_05753	GAAGGTGACCAAGTTCATGCTGTGATTCTGATGTCGAAGGGACG	GAAGGTCGGAGTCAACGGATTGTGATTCTGATGTCGAAGGGACA	CACTAGTCCACTCTTATTCTCTTGTTTYAA	C	T
0653-SNP_KVr_05781	GAAGGTGACCAAGTTCATGCTATATCCACTTATATCAACTTATATCAGCC	GAAGGTCGGAGTCAACGGATTCATATCCACTTATATCAACTTATATCAGCT	GGTTTGGTGATTGTTGGTGGATGGTA	C	T
0654-SNP_KVr_05875	GAAGGTGACCAAGTTCATGCTTGGTAGATGGTCATGTTCAGGAG	GAAGGTCGGAGTCAACGGATTGTTGGTAGATGGTCATGTTCAGGAA	AAACCTTCCGACAAGCCTCCAAGAT	C	T
0655-SNP_KVr_05915	GAAGGTGACCAAGTTCATGCTGATGGGTGATGCYGGTGCC	GAAGGTCGGAGTCAACGGATTGTGATGGGTGATGCYGGTGCT	CATCCAMGACAGTGACCCGAACAA	C	T
0656-SNP_KVr_05916	GAAGGTGACCAAGTTCATGCTCCACATGCTTTCCATCCATCCAC	GAAGGTCGGAGTCAACGGATTAACCACATGCTTTCCATCCATCCAA	GGTGCYTTGTTCGGGTCACTGT	G	T
0657-SNP_KVr_05922	GAAGGTGACCAAGTTCATGCTCAGGTGAAGAAAGGGTATGGGC	GAAGGTCGGAGTCAACGGATTCAGGTGAAGAAAGGGTATGGGT	CCCTYGGCATCCTTTTCCACTTCTT	C	T
0658-SNP_KVr_05932	GAAGGTGACCAAGTTCATGCTATAATATCTGCTCCTCCTCCTGTG	GAAGGTCGGAGTCAACGGATTATATAATATCTGCTCCTCCTCCTGTA	GGAGGGAGATCATTGCTATGGGAAA	C	T
0659-SNP_KVr_05939	GAAGGTGACCAAGTTCATGCTGTTGTCAAGGATTCGGCGGTG	GAAGGTCGGAGTCAACGGATTGGTTGTCAAGGATTCGGCGGTT	GGAATCATCAACTTMGCCCCATAACAA	G	T
0660-SNP_KVr_05951	GAAGGTGACCAAGTTCATGCTAAGCTGGGGGAYACGAGCTAC	GAAGGTCGGAGTCAACGGATTGAAGCTGGGGGAYACGAGCTAT	CTCCTCCGCCTTGTCCACATAYTT	C	T
0663-SNP_KVr_06055	GAAGGTGACCAAGTTCATGCTTCTTTTCCCGTGGGGTTGCTA	GAAGGTCGGAGTCAACGGATTCTTTTCCCGTGGGGTTGCTG	CTGATCCGAACAACACAACAACGGTA	A	G
0664-SNP_KVr_06056	GAAGGTGACCAAGTTCATGCTGATCCGAACAACACAACAACGGTAAT	GAAGGTCGGAGTCAACGGATTGATCCGAACAACACAACAACGGTAAA	GAATCCTTCTTTTCCCGTGGGGTT	A	T
0665-SNP_KVr_06087	GAAGGTGACCAAGTTCATGCTAGAGTCTCKTAAACAAAAACAATCTTGAG	GAAGGTCGGAGTCAACGGATTAAGAGTCTCKTAAACAAAAACAATCTTGAA	TTCAAGCGCATGTRAAGGCCAACTAAA	C	T
0666-SNP_KVr_06247	GAAGGTGACCAAGTTCATGCTCACCAACACTTTCTCTYAACAAACTCT	GAAGGTCGGAGTCAACGGATTACCAACACTTTCTCTYAACAAACTCC	GGTGTTTTGTGCAGGGGATGRGTT	A	G
0668-SNP_KVr_06504	GAAGGTGACCAAGTTCATGCTGATGCTGGAAAGGTGAGAGGG	GAAGGTCGGAGTCAACGGATTTGATGCTGGAAAGGTGAGAGGA	GTCCTGCTTRGCTACCTTTGGTGTT	C	T
0669-SNP_KVr_06522	GAAGGTGACCAAGTTCATGCTGTACCTGCCCCGGAGGAATATT	GAAGGTCGGAGTCAACGGATTACCTGCCCCGGAGGAATATC	CTGAGTCAGCCAAGGGATGAAARATTA	A	G
0670-SNP_KVr_06536	GAAGGTGACCAAGTTCATGCTCCTCGGCACACTCTCTTCTRAA	GAAGGTCGGAGTCAACGGATTCCTCGGCACACTCTCTTCTRAC	GGGTTAACTAAAAGAAGCGTTGAGGAAAA	A	C
0671-SNP_KVr_06586	GAAGGTGACCAAGTTCATGCTAATCTGGTGGATTTCAACGCTAGTA	GAAGGTCGGAGTCAACGGATTAATCTGGTGGATTTCAACGCTAGTG	GCAACCTAAGTAGTCTAGTATATGCTGAT	A	G
0672-SNP_KVr_06593	GAAGGTGACCAAGTTCATGCTAGTCTTCTTAGCACTGTTCTTCTCG	GAAGGTCGGAGTCAACGGATTCAGTCTTCTTAGCACTGTTCTTCTCA	AAAGGTGGTACCTAAGATYAAGAAGGTTTT	C	T
0673-SNP_KVr_06679	GAAGGTGACCAAGTTCATGCTGTTCGGGAGAGCTAGTGTTTGATATT	GAAGGTCGGAGTCAACGGATTGTTCGGGAGAGCTAGTGTTTGATATA	ATCCGAGCGCGAGCCTAAACAAATA	A	T
0675-SNP_KVr_06732	GAAGGTGACCAAGTTCATGCTACTCTCCTCTAAATGCCTGCGG	GAAGGTCGGAGTCAACGGATTTACTCTCCTCTAAATGCCTGCGT	ATATGACCTTCGCAACAGGGCAGAA	G	T
0680-SNP_KVr_06916	GAAGGTGACCAAGTTCATGCTATTTTGGTGAAGGGTTTGATGGGAAT	GAAGGTCGGAGTCAACGGATTTTGGTGAAGGGTTTGATGGGAAC	CCAAATCCCCAAACGGCACAMCAT	A	G
0681-SNP_KVr_06955	GAAGGTGACCAAGTTCATGCTATCCCTTCTACTCATGCTACC	GAAGGTCGGAGTCAACGGATTGCTATCCCTTCTACTCATGCTACT	GTATCTCTATTTGAGTTTCTAACCGGGTT	C	T
0682-SNP_KVr_06972	GAAGGTGACCAAGTTCATGCTAGACCCGGCTGAGGTGAAAAAG	GAAGGTCGGAGTCAACGGATTAAGACCCGGCTGAGGTGAAAAAA	TTCAGGATTCACATCCTGYTGCTCAT	C	T
0683-SNP_KVr_07002	GAAGGTGACCAAGTTCATGCTAGCTCCCTGGATAGAATTATTGGAG	GAAGGTCGGAGTCAACGGATTAAGCTCCCTGGATAGAATTATTGGAT	GMTGGTTGAAAACTGTTGATCAGTACTAT	G	T
0684-SNP_KVr_07030	GAAGGTGACCAAGTTCATGCTAAGTGTCAGATGATAATCCAGATAGC	GAAGGTCGGAGTCAACGGATTCAAGTGTCAGATGATAATCCAGATAGT	ACCTTTCCCGCAACTTGGCAGTAAT	C	T
0685-SNP_KVr_07146	GAAGGTGACCAAGTTCATGCTAGGTGAGTTTGACTTAGAAGTTGCAAA	GAAGGTCGGAGTCAACGGATTGGTGAGTTTGACTTAGAAGTTGCAAC	GAAGAGATGGGTACAATGAGAYGGAAA	A	C
0686-SNP_KVr_07178	GAAGGTGACCAAGTTCATGCTCATGCCTTTCCGCAAATGACTTG	GAAGGTCGGAGTCAACGGATTCCATGCCTTTCCGCAAATGACTTT	CCATGTAGGTGARTCTGCCCTAAATTT	G	T
0687-SNP_KVr_07180	GAAGGTGACCAAGTTCATGCTCCCATACTCCCATGTAGGTGAG	GAAGGTCGGAGTCAACGGATTACCCATACTCCCATGTAGGTGAA	TTTCCGCAAATGACTTKGCAGCATCTT	C	T
0688-SNP_KVr_07229	GAAGGTGACCAAGTTCATGCTCAAATAGACTGGAAACACCTCGGAA	GAAGGTCGGAGTCAACGGATTAAATAGACTGGAAACACCTCGGAC	GGCGTTGGGTGGGAATACTATTGTT	A	C
0689-SNP_KVr_07315	GAAGGTGACCAAGTTCATGCTAAGCAACAGATGACACCTCTATCC	GAAGGTCGGAGTCAACGGATTGAAGCAACAGATGACACCTCTATCT	CAACGACTTACAGCTTGTCCTCGAA	C	T
0690-SNP_KVr_07328	GAAGGTGACCAAGTTCATGCTCCATGCCAATATCACCAATATCTCGA	GAAGGTCGGAGTCAACGGATTCATGCCAATATCACCAATATCTCGG	CAGAAGATTGTGAAAGTGGGAAGGGAT	A	G
0691-SNP_KVr_07411	GAAGGTGACCAAGTTCATGCTGAATCAAATCCACATCAGTCCTAAATGTT	GAAGGTCGGAGTCAACGGATTATCAAATCCACATCAGTCCTAAATGTC	CTTGAGGATGCTAAGAAAGTTCATGATTAT	A	G
0692-SNP_KVr_07417	GAAGGTGACCAAGTTCATGCTGAAGCCTCAGTTAGCTGGTCC	GAAGGTCGGAGTCAACGGATTTGAAGCCTCAGTTAGCTGGTCT	AAAAAGGAAAGTGGGGATTTATCRGCAAT	C	T
0694-SNP_KVr_07473	GAAGGTGACCAAGTTCATGCTGAGGAGGAAGAACAGAGAAGCCT	GAAGGTCGGAGTCAACGGATTAGGAGGAAGAACAGAGAAGCCC	GTGATAGGCATTACCAGCCTTTAGCAT	A	G
0695-SNP_KVr_07485	GAAGGTGACCAAGTTCATGCTATAGCTTGGATTGTCTTTCCCAGG	GAAGGTCGGAGTCAACGGATTCATAGCTTGGATTGTCTTTCCCAGT	GTTTAAATGGAATCTTGGCTGACGAGAT	G	T
0696-SNP_KVr_07550	GAAGGTGACCAAGTTCATGCTAATATGCCCCATGATTTGGTTGCG	GAAGGTCGGAGTCAACGGATTAATATGCCCCATGATTTGGTTGCA	CCACCGTAGTCCAAAGAGCAATCTT	C	T
0697-SNP_KVr_07559	GAAGGTGACCAAGTTCATGCTAGTGACTTGAAGTTACAGGAGGAGA	GAAGGTCGGAGTCAACGGATTAGTGACTTGAAGTTACAGGAGGAGT	TGGGATGATCCTTGGAGCTAAACTTAAAT	A	T
0698-SNP_KVr_07598	GAAGGTGACCAAGTTCATGCTGGAAGATGAGGAACGGCGTAGA	GAAGGTCGGAGTCAACGGATTGAAGATGAGGAACGGCGTAGG	CAAACAGCTTCTTGGGCTTCCTCTT	A	G
0699-SNP_KVr_07599	GAAGGTGACCAAGTTCATGCTATGTTTCCGCCTCTCTTCCTCG	GAAGGTCGGAGTCAACGGATTCATGTTTCCGCCTCTCTTCCTCA	AGCTAGAGAAGAAGAGAAGAGAAGGATTT	C	T
0701-SNP_KVr_07642	GAAGGTGACCAAGTTCATGCTATCCACACTAGCGTACCACTTACT	GAAGGTCGGAGTCAACGGATTATCCACACTAGCGTACCACTTACA	CGAARCCTGGTGATGCGTTTCCTA	A	T
0702-SNP_KVr_07682	GAAGGTGACCAAGTTCATGCTGTCCTCTCCATCGCCTCGGA	GAAGGTCGGAGTCAACGGATTCCTCTCCATCGCCTCGGC	MGGTGGCGGAGCGTCATCGTA	A	C
0703-SNP_KVr_07694	GAAGGTGACCAAGTTCATGCTCAAAATTAACCTCTGTATTAATATCTTCACAG	GAAGGTCGGAGTCAACGGATTCAAAATTAACCTCTGTATTAATATCTTCACAT	ACTGATGTAGTACTGAAAAGTCCATCGAT	G	T
0704-SNP_KVr_07897	GAAGGTGACCAAGTTCATGCTATTTGATTCCACGGAGAGCCGG	GAAGGTCGGAGTCAACGGATTTGATTCCACGGAGAGCCGA	GCAGTGTTGATGACCTTTTATTGTGTCTT	C	T
0705-SNP_KVr_07915	GAAGGTGACCAAGTTCATGCTATTTCTAATAGTGGTTTGTCAACCCTG	GAAGGTCGGAGTCAACGGATTTCTAATAGTGGTTTGTCAACCCTT	GAGGAGCAAACACCAACAGCAACTA	G	T
0709-SNP_KVr_08002	GAAGGTGACCAAGTTCATGCTCCAGATATAAAGCTTGTAATATTAGTCCA	GAAGGTCGGAGTCAACGGATTCCAGATATAAAGCTTGTAATATTAGTCCG	CAGCCTCGCACAGCACGTCAAA	A	G
0710-SNP_KVr_08026	GAAGGTGACCAAGTTCATGCTCGATGAAGTTGTCATATTCAATAGCC	GAAGGTCGGAGTCAACGGATTCTCGATGAAGTTGTCATATTCAATAGCT	TTTGACAAGACYGGTGGAAGGAACAA	C	T
0711-SNP_KVr_08027	GAAGGTGACCAAGTTCATGCTGGTGTCCAAGTTTGACAAGACT	GAAGGTCGGAGTCAACGGATTGGTGTCCAAGTTTGACAAGACC	CTCGATGAAGTTGTCATATTCAATAGCYTT	A	G
0712-SNP_KVr_08041	GAAGGTGACCAAGTTCATGCTATGTAGAACAATGCCCTGGTCAAC	GAAGGTCGGAGTCAACGGATTCTATGTAGAACAATGCCCTGGTCAAT	CTTTGGTTTATTTCTGGGAAGGAAGCTTT	C	T
0713-SNP_KVr_08047	GAAGGTGACCAAGTTCATGCTGAAAATAATGGGTCACGACTAAAGAAAAAA	GAAGGTCGGAGTCAACGGATTAAAATAATGGGTCACGACTAAAGAAAAAG	ATCGGACCCRACTGACTTGCTCTT	A	G
0714-SNP_KVr_08052	GAAGGTGACCAAGTTCATGCTCAAAAGAAAGATTCAAGCTGTTGCTGAA	GAAGGTCGGAGTCAACGGATTAAAAGAAAGATTCAAGCTGTTGCTGAG	CAGGCTCKCTCAGCTGATTCACAT	A	G
0715-SNP_KVr_08071	GAAGGTGACCAAGTTCATGCTTCGGTGTACTGCTTAATTGCTTCT	GAAGGTCGGAGTCAACGGATTCGGTGTACTGCTTAATTGCTTCC	GGAGCGTGAGAAAGGCAATGAACTT	A	G
0717-SNP_KVr_08186	GAAGGTGACCAAGTTCATGCTAAAGGTGTTTCTTAGAGCAGGGCAA	GAAGGTCGGAGTCAACGGATTGGTGTTTCTTAGAGCAGGGCAG	GCTCTTCGTGCATCTAATTCAGCCAT	A	G
0718-SNP_KVr_08199	GAAGGTGACCAAGTTCATGCTTCTCCAACCCGAGCTTTRCTA	GAAGGTCGGAGTCAACGGATTCTCCAACCCGAGCTTTRCTC	TTAGAAATTGAGCTTCATGCYCTTGAGAAA	A	C
0719-SNP_KVr_08200	GAAGGTGACCAAGTTCATGCTGAGCTTCATGCYCTTGAGAAAGAG	GAAGGTCGGAGTCAACGGATTGAGCTTCATGCYCTTGAGAAAGAA	KTTTTCACTTCTCCAACCCGAGCTTT	C	T
0720-SNP_KVr_08251	GAAGGTGACCAAGTTCATGCTCAGCAGGGAGAGGAACGAGCT	GAAGGTCGGAGTCAACGGATTCAGCAGGGAGAGGAACGAGCA	TCTGATGYATTGTCGTTCTTCTTAGGTT	A	T
0721-SNP_KVr_08256	GAAGGTGACCAAGTTCATGCTTTCTTCGTATACACACGTCCACCT	GAAGGTCGGAGTCAACGGATTCTTCGTATACACACGTCCACCC	AGTTACGGTTTTGGAGGGGAGGAAA	A	G
0722-SNP_KVr_08278	GAAGGTGACCAAGTTCATGCTGAGTGAATTTAATCGGATATCGGAGATA	GAAGGTCGGAGTCAACGGATTGAGTGAATTTAATCGGATATCGGAGATT	CCCCCACTCGTAAAAGCCGAATTAA	A	T
0725-SNP_KVr_08282	GAAGGTGACCAAGTTCATGCTATGGCATTGGCATCACAGAAGGTT	GAAGGTCGGAGTCAACGGATTGGCATTGGCATCACAGAAGGTC	CAGCCACTACTACCTTCTTTGGTGTA	A	G
0726-SNP_KVr_08286	GAAGGTGACCAAGTTCATGCTCAGAAAGTGGAAATTGAGACGCCA	GAAGGTCGGAGTCAACGGATTAGAAAGTGGAAATTGAGACGCCG	TCGGGCRCCGGAGCAGGTA	A	G
0727-SNP_KVr_08313	GAAGGTGACCAAGTTCATGCTGGAGAGGGCGTTTAATTTTGCTGAT	GAAGGTCGGAGTCAACGGATTGAGAGGGCGTTTAATTTTGCTGAC	CCTAAAACCATAAAGCTTGATAACCTGGTT	A	G
0728-SNP_KVr_08336	GAAGGTGACCAAGTTCATGCTCAACACTAATCTTATTAAGATCTCCTCTG	GAAGGTCGGAGTCAACGGATTCAACACTAATCTTATTAAGATCTCCTCTC	GTCGGTTTGGAACGGGTCGGTT	C	G
0729-SNP_KVr_08386	GAAGGTGACCAAGTTCATGCTCAACTACATTCAGGAGAACTTCCAC	GAAGGTCGGAGTCAACGGATTCCAACTACATTCAGGAGAACTTCCAT	GCATGTTAAGAAAGGTGCTGTGACCTT	C	T
0730-SNP_KVr_08389	GAAGGTGACCAAGTTCATGCTGAGTCGCCGCGAGAGGTG	GAAGGTCGGAGTCAACGGATTCGAGTCGCCGCGAGAGGTT	CAGTACTAGTATCACTAGTTGGGATTGTT	G	T
0732-SNP_KVr_08620	GAAGGTGACCAAGTTCATGCTCATTTCATCAAACAGCTTAACCGCG	GAAGGTCGGAGTCAACGGATTAACATTTCATCAAACAGCTTAACCGCA	ATGGGCTTGCGAAGAGTGGGAATTT	C	T
0733-SNP_KVr_08628	GAAGGTGACCAAGTTCATGCTATGGATGAAGAAGCAGAGTAACGC	GAAGGTCGGAGTCAACGGATTATGGATGAAGAAGCAGAGTAACGG	AGACGTGGTGCTGCTTSTGCAATT	C	G
0736-SNP_KVr_08676	GAAGGTGACCAAGTTCATGCTACATCATACTGTAACAATATGGCATAGTA	GAAGGTCGGAGTCAACGGATTCATCATACTGTAACAATATGGCATAGTG	GCTTGCTGCAACGYACAGTTGTGT	A	G
0737-SNP_KVr_08755	GAAGGTGACCAAGTTCATGCTGAGGATGAAATGGATGATGATCCT	GAAGGTCGGAGTCAACGGATTGAGGATGAAATGGATGATGATCCC	ACACAGTACTTTCTTCTTCTGCCTCTTT	A	G
0738-SNP_KVr_08757	GAAGGTGACCAAGTTCATGCTATTCGTGCAGCAAGCCCGGTA	GAAGGTCGGAGTCAACGGATTCGTGCAGCAAGCCCGGTG	GCGAGGATGAAGAAGATGAAGAGGAT	A	G
0739-SNP_KVr_08803	GAAGGTGACCAAGTTCATGCTATACTCGGACTATGAATTGTGAAAGG	GAAGGTCGGAGTCAACGGATTCATACTCGGACTATGAATTGTGAAAGA	AGAGTCGAGCTAGAAGTTCAAATCGAAT	C	T
0742-SNP_KVr_08817	GAAGGTGACCAAGTTCATGCTAATGGAACAGAGGTTTGATGTTGCTA	GAAGGTCGGAGTCAACGGATTAATGGAACAGAGGTTTGATGTTGCTT	GCGGCAGAGAATTACTCAACATATCAAA	A	T
0743-SNP_KVr_08818	GAAGGTGACCAAGTTCATGCTGAATTACTCAACATATCAAACACAACATCT	GAAGGTCGGAGTCAACGGATTGAATTACTCAACATATCAAACACAACATCA	KCAATGGAACAGAGGTTTGATGTTGCT	A	T
0744-SNP_KVr_08827	GAAGGTGACCAAGTTCATGCTATTAAACTCCTTTGATGGACCCTCG	GAAGGTCGGAGTCAACGGATTCATTAAACTCCTTTGATGGACCCTCA	GGAGAAGGAGCTGCAGCTTTATCTA	C	T
0745-SNP_KVr_09148	GAAGGTGACCAAGTTCATGCTGTGTTTTAAGTGTGGGAGTTGTGAG	GAAGGTCGGAGTCAACGGATTAGTGTTTTAAGTGTGGGAGTTGTGAT	TACTTCACCACACAATCCTTATGAACCAA	G	T
0746-SNP_KVr_09150	GAAGGTGACCAAGTTCATGCTCCTGGCGAAGTGAGGCTCC	GAAGGTCGGAGTCAACGGATTCCTGGCGAAGTGAGGCTCA	GGAGAGGAACGTTCTTGGAATCTCAT	G	T
0748-SNP_KVr_09266	GAAGGTGACCAAGTTCATGCTAGTGAAGTTGAAGGTTCTGAGTCRAT	GAAGGTCGGAGTCAACGGATTGTGAAGTTGAAGGTTCTGAGTCRAC	GCCACGGCATCTTCCACCTTAATTT	A	G
0749-SNP_KVr_09298	GAAGGTGACCAAGTTCATGCTTCTGTCCGCATGGATATCTCATTTA	GAAGGTCGGAGTCAACGGATTCTGTCCGCATGGATATCTCATTTC	CCCAAAGGGAAAAAGAAATGAGAAGAGAA	A	C
0751-SNP_KVr_09312	GAAGGTGACCAAGTTCATGCTCAGGGGTTAATCCATCATCTTTCC	GAAGGTCGGAGTCAACGGATTCAGGGGTTAATCCATCATCTTTCA	AGCGGGCAAYAAGGGCAAGCAA	G	T
0752-SNP_KVr_09385	GAAGGTGACCAAGTTCATGCTGGAGAATTTTGTGTGGAGTTGGC	GAAGGTCGGAGTCAACGGATTGGAGAATTTTGTGTGGAGTTGGG	CATAATCCACTYACCCCCACGCAA	C	G
0753-SNP_KVr_09395	GAAGGTGACCAAGTTCATGCTACAATATTATTCTTCCTTCTTCAGAGTCT	GAAGGTCGGAGTCAACGGATTCAATATTATTCTTCCTTCTTCAGAGTCC	CCTCATTTTCATTGGTATTTWCCTCAAGTT	A	G
0754-SNP_KVr_09448	GAAGGTGACCAAGTTCATGCTCCATTTCATTACTAACTAAACCCTTACC	GAAGGTCGGAGTCAACGGATTACCATTTCATTACTAACTAAACCCTTACT	GTTGGTGATGGAGTGGATTTGGGTT	C	T
0757-SNP_KVr_09641	GAAGGTGACCAAGTTCATGCTCATCTTGTTTCAACATTCCAACTTCC	GAAGGTCGGAGTCAACGGATTCCATCTTGTTTCAACATTCCAACTTCT	GGAGTAGAGGTGATTCTGATGTCGAA	C	T
0759-SNP_KVr_09755	GAAGGTGACCAAGTTCATGCTTGATTTCTCGAAAGCCGAGACGT	GAAGGTCGGAGTCAACGGATTGATTTCTCGAAAGCCGAGACGA	AACTAAATGAGCAGCAAGCAAACCGATAA	A	T
0760-SNP_KVr_09765	GAAGGTGACCAAGTTCATGCTCAAGAGGAGGAATTGGGAATTGG	GAAGGTCGGAGTCAACGGATTGTCAAGAGGAGGAATTGGGAATTGT	GCAACACCAAACCGTCSACAAACAT	G	T
0761-SNP_KVr_09766	GAAGGTGACCAAGTTCATGCTCACGCAACACCAAACCGTCG	GAAGGTCGGAGTCAACGGATTCACGCAACACCAAACCGTCC	GGAATTGGGAATTGKAAAGAGGATATGTTT	C	G
0763-SNP_KVr_09823	GAAGGTGACCAAGTTCATGCTGTAATGTCAAGGGGGAGAGGAAATAT	GAAGGTCGGAGTCAACGGATTAATGTCAAGGGGGAGAGGAAATAC	CCGTATGTTTTCTGTTTAGGCTTYGACTT	A	G
0764-SNP_KVr_10160	GAAGGTGACCAAGTTCATGCTGGTCGAGGAAGAAGAAGAAAAGGT	GAAGGTCGGAGTCAACGGATTGTCGAGGAAGAAGAAGAAAAGGC	GTAATACTTCTCGAGCAAGCTAGGYTT	A	G
0765-SNP_KVr_10219	GAAGGTGACCAAGTTCATGCTCGCCTCGGACTTGCAACTGAG	GAAGGTCGGAGTCAACGGATTCGCCTCGGACTTGCAACTGAA	TAGTTCTAGGTATAGATCATCGACTCCAT	C	T
0766-SNP_KVr_10236	GAAGGTGACCAAGTTCATGCTGAGAAAAGATAATATACTAGCCAAAGTTAATC	GAAGGTCGGAGTCAACGGATTGAGAAAAGATAATATACTAGCCAAAGTTAATT	GACAGGAGTTGCCACTGGCTCAA	C	T
0769-SNP_KVr_10394	GAAGGTGACCAAGTTCATGCTCCTGGGGGCAGGCCTACG	GAAGGTCGGAGTCAACGGATTCCTGGGGGCAGGCCTACA	GGGTAAGCAGAATAAGGATYACCTCTA	C	T
0770-SNP_KVr_10453	GAAGGTGACCAAGTTCATGCTCATCTGACCTTCCTTCCACACA	GAAGGTCGGAGTCAACGGATTCATCTGACCTTCCTTCCACACG	CCTTGTGGAGTATGTTAAGGAGATTCTAA	A	G
0771-SNP_KVr_10473	GAAGGTGACCAAGTTCATGCTAGACAACCCTTGCTTGTCACGG	GAAGGTCGGAGTCAACGGATTGAGACAACCCTTGCTTGTCACGA	GCTTTTAAGTGAGGGAGTAGATGCAAATT	C	T
0773-SNP_KVr_10551	GAAGGTGACCAAGTTCATGCTATAAGTTGTGCCTTTTTTAGGTCTGAC	GAAGGTCGGAGTCAACGGATTATATAAGTTGTGCCTTTTTTAGGTCTGAT	GCAGCGAGGACAGAGGGGTTTT	C	T
0774-SNP_KVr_10599	GAAGGTGACCAAGTTCATGCTATTGACATTATACTGTACCAAGCCACT	GAAGGTCGGAGTCAACGGATTGACATTATACTGTACCAAGCCACC	ACATGAGGGAAGTSAGTGAAATAACCAA	A	G
0775-SNP_KVr_10683	GAAGGTGACCAAGTTCATGCTGCAACAGCCTCATTGGCCGTT	GAAGGTCGGAGTCAACGGATTGCAACAGCCTCATTGGCCGTC	GCRGAAGAAAGAACAGGACCGCA	A	G
0776-SNP_KVr_10724	GAAGGTGACCAAGTTCATGCTAAGACGGTAAATGCATTTCAAAGGGTT	GAAGGTCGGAGTCAACGGATTGACGGTAAATGCATTTCAAAGGGTG	CTCATCAGCAAATTCCACCTCATCAATTT	A	C
0778-SNP_KVr_10781	GAAGGTGACCAAGTTCATGCTTAATACCCCAAAATTTCCTCCAGGT	GAAGGTCGGAGTCAACGGATTAATACCCCAAAATTTCCTCCAGGC	GTTATGGCAATCATGGAAACAATGTTGCTT	A	G
0779-SNP_KVr_10818	GAAGGTGACCAAGTTCATGCTATGCAGCATAACACAATGCTGAG	GAAGGTCGGAGTCAACGGATTGCTATGCAGCATAACACAATGCTGAA	GTTGGCATGAGGATGAGACTCTTGAA	C	T
0780-SNP_KVr_10819	GAAGGTGACCAAGTTCATGCTTGCCTAAGCTGTTCAGTGGATGAT	GAAGGTCGGAGTCAACGGATTGCCTAAGCTGTTCAGTGGATGAC	GTTGGATCAATGGGAGGAACAAATACTA	A	G
0781-SNP_KVr_10872	GAAGGTGACCAAGTTCATGCTGTGGAGTGAGTGTGTTGATGAAGATT	GAAGGTCGGAGTCAACGGATTGTGGAGTGAGTGTGTTGATGAAGATA	AACCAACCAATTCACCACMACAACCAT	A	T
0782-SNP_KVr_10937	GAAGGTGACCAAGTTCATGCTGCACCGCCCTCTACTCTATTAAAT	GAAGGTCGGAGTCAACGGATTGCACCGCCCTCTACTCTATTAAAA	GTGGTTGGGMCGGCTGGAGAA	A	T
0783-SNP_KVr_11029	GAAGGTGACCAAGTTCATGCTTGTCTTGTTYAATCTATTCACAACCTCA	GAAGGTCGGAGTCAACGGATTGTCTTGTTYAATCTATTCACAACCTCG	TGGTTCGAACTGTGAGAGTGGAGAA	A	G
0784-SNP_KVr_11030	GAAGGTGACCAAGTTCATGCTGTGAGAGTGGAGAAGCGAMTT	GAAGGTCGGAGTCAACGGATTGTGAGAGTGGAGAAGCGAMTC	CCTCTCCACTTTTGTCTTGTTYAATCTATT	A	G
0785-SNP_KVr_11032	GAAGGTGACCAAGTTCATGCTCCTAATTTACATGAATAATCCATCACACG	GAAGGTCGGAGTCAACGGATTACCTAATTTACATGAATAATCCATCACACA	GAGTTTGGGGGATTTTTGTGAGGGTT	C	T
0786-SNP_KVr_11053	GAAGGTGACCAAGTTCATGCTCAATCAAGCAAACCCCACAAACCTT	GAAGGTCGGAGTCAACGGATTCAATCAAGCAAACCCCACAAACCTA	GTTTTTGTGTTTTTTCAGAGGTTTGGGGTT	A	T
0787-SNP_KVr_11110	GAAGGTGACCAAGTTCATGCTAAGTACCACAACACGATCAAACCAC	GAAGGTCGGAGTCAACGGATTGAAGTACCACAACACGATCAAACCAA	GTGGATTATCATGGCTGCGACTTCTT	G	T
0788-SNP_KVr_11111	GAAGGTGACCAAGTTCATGCTTTGATCGTGTTGTGGTACTTCAAACA	GAAGGTCGGAGTCAACGGATTTGATCGTGTTGTGGTACTTCAAACT	TCAACCGGTCAAACAACACCGARTTTT	A	T
0789-SNP_KVr_11113	GAAGGTGACCAAGTTCATGCTGCCTAATAACACTGGAATCAACCTCT	GAAGGTCGGAGTCAACGGATTCCTAATAACACTGGAATCAACCTCC	GGAGTTGGGGTTTGTGGGGGAT	A	G
0791-SNP_KVr_11125	GAAGGTGACCAAGTTCATGCTAAGGAGATCTCGAAGCTTCTGCT	GAAGGTCGGAGTCAACGGATTAGGAGATCTCGAAGCTTCTGCC	GAACAAGCTTCCTCTGAAGCTCGTA	A	G
0792-SNP_KVr_11133	GAAGGTGACCAAGTTCATGCTCCTCTACTTCAACAAAGTAGCCAG	GAAGGTCGGAGTCAACGGATTCTCCTCTACTTCAACAAAGTAGCCAA	GTCCCCAAAACAATCAACTAACAAATGTTT	C	T
0793-SNP_KVr_11183	GAAGGTGACCAAGTTCATGCTGAACAAGAAAGATAGGAAGGAAAAGAAAG	GAAGGTCGGAGTCAACGGATTAGAACAAGAAAGATAGGAAGGAAAAGAAAA	CCTTCTCCTTCTTTTGCTTACCCTCTT	C	T
0794-SNP_KVr_11233	GAAGGTGACCAAGTTCATGCTGGTACAAGGGCCCAACTCTA	GAAGGTCGGAGTCAACGGATTCTGGTACAAGGGCCCAACTCTT	CTCAGAAATCTGGTCAAGGGCTTCAA	A	T
0795-SNP_KVr_11274	GAAGGTGACCAAGTTCATGCTTTACTAATACTATCCGTGCTCCCA	GAAGGTCGGAGTCAACGGATTTACTAATACTATCCGTGCTCCCG	CGAGGTGAAACCAGAAAATGATGTGRTT	A	G
0797-SNP_KVr_11314	GAAGGTGACCAAGTTCATGCTGTACCAGGGTGGTGAAGGTAGT	GAAGGTCGGAGTCAACGGATTACCAGGGTGGTGAAGGTAGC	GCACCTCCACCAGAAGGAATATCAT	A	G
0798-SNP_KVr_11349	GAAGGTGACCAAGTTCATGCTACCTATATGGTGTTGTAATATGGCTGT	GAAGGTCGGAGTCAACGGATTCCTATATGGTGTTGTAATATGGCTGC	AGGAACAGATGCTTCACTGAACATACAAA	A	G
0799-SNP_KVr_00018	GAAGGTGACCAAGTTCATGCTAAAGAAACAAAGATGACAGGATTAAGTCA	GAAGGTCGGAGTCAACGGATTAGAAACAAAGATGACAGGATTAAGTCG	CATGCAATTTTTCTAGAGAYGTGTCGTTAT	A	G
0800-SNP_KVr_00052	GAAGGTGACCAAGTTCATGCTTCTGTATCTAAAAAGGGAAGGCGC	GAAGGTCGGAGTCAACGGATTGTTCTGTATCTAAAAAGGGAAGGCGT	CCTGATGTGCTGAACCAGTTACGAT	C	T
0801-SNP_KVr_00097	GAAGGTGACCAAGTTCATGCTGGACAACTTTTGGATCATCTTTAGGC	GAAGGTCGGAGTCAACGGATTGGACAACTTTTGGATCATCTTTAGGT	TGGATTGGTTATTGAACGGAYGATATCTTT	C	T
0802-SNP_KVr_00118	GAAGGTGACCAAGTTCATGCTTATTAACTACAACAACAACAGCAAGC	GAAGGTCGGAGTCAACGGATTCTTATTAACTACAACAACAACAGCAAGG	CAAGGTTTGTTTTGAAGAAGGCTCTAGAA	C	G
0804-SNP_KVr_00212	GAAGGTGACCAAGTTCATGCTCATCCCAAAGCGAAGAGAAAGCG	GAAGGTCGGAGTCAACGGATTCATCCCAAAGCGAAGAGAAAGCA	GGGTGATTACGGGGGTGCTGAT	C	T
0805-SNP_KVr_00225	GAAGGTGACCAAGTTCATGCTGAGTAAGATATTAGCTGTGCRTCAG	GAAGGTCGGAGTCAACGGATTCTGAGTAAGATATTAGCTGTGCRTCAA	GGCACTAAAACTTGMAGCCTAACAGAA	C	T
0807-SNP_KVr_00245	GAAGGTGACCAAGTTCATGCTCATAGTTCAAAAGYCCCAGAGCC	GAAGGTCGGAGTCAACGGATTGCATAGTTCAAAAGYCCCAGAGCT	GAGATTGACCGACGTTTGTCGGATA	C	T
0808-SNP_KVr_00246	GAAGGTGACCAAGTTCATGCTATTGACCGACGTTTGTCGGATACTT	GAAGGTCGGAGTCAACGGATTGACCGACGTTTGTCGGATACTC	TAAYACTGCTTGTTAAGAGCATAGTTCAAA	A	G
0811-SNP_KVr_00317	GAAGGTGACCAAGTTCATGCTGAAAAACAGCAAATACAGGCTCATAATT	GAAGGTCGGAGTCAACGGATTGAAAAACAGCAAATACAGGCTCATAATC	CCCCTTCAACGTTCTGATCGTGTTT	A	G
0812-SNP_KVr_00322	GAAGGTGACCAAGTTCATGCTCAGAGCATTTGCTAGAATCAAACGAC	GAAGGTCGGAGTCAACGGATTCAGAGCATTTGCTAGAATCAAACGAT	TCACAYGCATGTAGCATGGTGCATAT	C	T
0813-SNP_KVr_00391	GAAGGTGACCAAGTTCATGCTTTGTTGGGTCAGATAATGTRAATGG	GAAGGTCGGAGTCAACGGATTACTTTGTTGGGTCAGATAATGTRAATGA	TGTTCCACCRATGCACCGCCAATA	C	T
0814-SNP_KVr_00393	GAAGGTGACCAAGTTCATGCTCGCCGCCAGCTGTGTAACCA	GAAGGTCGGAGTCAACGGATTCGCCGCCAGCTGTGTAACCT	GGAAGTGGAAGYGGAAATGATAGTGTA	A	T
0815-SNP_KVr_00428	GAAGGTGACCAAGTTCATGCTCGGGAGATTATGACAGGAAAGCC	GAAGGTCGGAGTCAACGGATTACGGGAGATTATGACAGGAAAGCA	TTGCAAAATGCGTGGAGTGTTTCATCAA	G	T
0816-SNP_KVr_00440	GAAGGTGACCAAGTTCATGCTAAGTRTTAGAGGCTCAGTTGTCAGAT	GAAGGTCGGAGTCAACGGATTGTRTTAGAGGCTCAGTTGTCAGAG	GGTACTTCTTGTTTTGGCGCRTCCAT	A	C
0817-SNP_KVr_00441	GAAGGTGACCAAGTTCATGCTAAGTGCTGGAGATGGCAAAAGTG	GAAGGTCGGAGTCAACGGATTGAAGTGCTGGAGATGGCAAAAGTA	TCCATMTCTGACAACTGAGCCTCTAA	C	T
0818-SNP_KVr_00442	GAAGGTGACCAAGTTCATGCTACATGAATGATCCATCATTTGCTTCAG	GAAGGTCGGAGTCAACGGATTACATGAATGATCCATCATTTGCTTCAC	CTCGTCATCCTTCCATCCTAGATTATTTA	C	G
0820-SNP_KVr_00457	GAAGGTGACCAAGTTCATGCTGAGCACAGCACCTAGACTTCC	GAAGGTCGGAGTCAACGGATTGAGCACAGCACCTAGACTTCG	GGCATTTTCAAGGCTTCAAGATTCCAAAA	C	G
0821-SNP_KVr_00463	GAAGGTGACCAAGTTCATGCTGATGCAGCTGCCTCCCTTGTG	GAAGGTCGGAGTCAACGGATTGATGCAGCTGCCTCCCTTGTT	CTCAATTATCAACTTCCCATAKCGATCATT	G	T
0822-SNP_KVr_00464	GAAGGTGACCAAGTTCATGCTGCAGCTGCCTCCCTTGTKTCA	GAAGGTCGGAGTCAACGGATTCAGCTGCCTCCCTTGTKTCG	CTCAATTATCAACTTCCCATAKCGATCATT	A	G
0824-SNP_KVr_00470	GAAGGTGACCAAGTTCATGCTGAAGGTGTTCTTTAAGTGGTAGAATAC	GAAGGTCGGAGTCAACGGATTAAGAAGGTGTTCTTTAAGTGGTAGAATAT	GGTCTAGCTGGAGAGATATTAAGGTTAAA	C	T
0825-SNP_KVr_00495	GAAGGTGACCAAGTTCATGCTGACTGCGCAGTCCGTCTTTTA	GAAGGTCGGAGTCAACGGATTCTGACTGCGCAGTCCGTCTTTTT	ATGATGAGGTAGTTCTACCAAGGAAAGAT	A	T
0827-SNP_KVr_00513	GAAGGTGACCAAGTTCATGCTGAGGAGTCGGCTAGGTGTTGC	GAAGGTCGGAGTCAACGGATTGAGGAGTCGGCTAGGTGTTGG	CTCGGAWAACATTTCTCATACCTCATCTT	C	G
0828-SNP_KVr_00560	GAAGGTGACCAAGTTCATGCTATCAAGACGCAATTGTAGATTGTCATC	GAAGGTCGGAGTCAACGGATTCATCAAGACGCAATTGTAGATTGTCATT	ACTAGTATGCGACATGGCCAGAGTA	C	T
0829-SNP_KVr_00580	GAAGGTGACCAAGTTCATGCTATTCCAAGAAATCAAGTCCCTCTCC	GAAGGTCGGAGTCAACGGATTAAATTCCAAGAAATCAAGTCCCTCTCT	GAGTGCTTGGGAGTTGTTTAGGGAA	C	T
0831-SNP_KVr_00627	GAAGGTGACCAAGTTCATGCTAAAGGAGKTAGAGATTCAAAAACATCAG	GAAGGTCGGAGTCAACGGATTCAAAGGAGKTAGAGATTCAAAAACATCAA	GGAAAACKTGTGATAGTAGCTCTTTAT	C	T
0832-SNP_KVr_00659	GAAGGTGACCAAGTTCATGCTCACCCTGAGCTGAAATGCACG	GAAGGTCGGAGTCAACGGATTGCACCCTGAGCTGAAATGCACA	CTTCTTCACACCAATCATCTCAAGATTGAA	C	T
0833-SNP_KVr_00677	GAAGGTGACCAAGTTCATGCTGGAGGAAGAATGCGGGACTTGTT	GAAGGTCGGAGTCAACGGATTGAGGAAGAATGCGGGACTTGTG	GCTGCGTTGATGAMTCGATTGTTGAAT	A	C
0834-SNP_KVr_00732	GAAGGTGACCAAGTTCATGCTAAGGAACAGAAGGATAGGAAACAGAAA	GAAGGTCGGAGTCAACGGATTGGAACAGAAGGATAGGAAACAGAAG	CTGTTTAGCCTTCCTCTCTCTTTCTAATT	A	G
0835-SNP_KVr_00738	GAAGGTGACCAAGTTCATGCTGCACCAGAATCCTTGGTGTATAGATT	GAAGGTCGGAGTCAACGGATTCACCAGAATCCTTGGTGTATAGATC	GCATACTTTGTCCCCTCRGGTCAA	A	G
0836-SNP_KVr_00790	GAAGGTGACCAAGTTCATGCTGTTGGTGTTGGAATGGTGGTTGC	GAAGGTCGGAGTCAACGGATTGTTGGTGTTGGAATGGTGGTTGT	ACATGCCTAGTCAAAAATCATCRAGAGAAT	C	T
0837-SNP_KVr_00797	GAAGGTGACCAAGTTCATGCTGGAGTCCRGAGTACTGTTGTAGT	GAAGGTCGGAGTCAACGGATTGAGTCCRGAGTACTGTTGTAGC	GACGGYTTACAAGTAGCCGGTGTA	A	G
0838-SNP_KVr_00886	GAAGGTGACCAAGTTCATGCTCAAAGGCTGCTCTGCCTGCTAAA	GAAGGTCGGAGTCAACGGATTAAAGGCTGCTCTGCCTGCTAAG	CGTAAGCTCTATTCTGTTGGGAYTGAT	A	G
0839-SNP_KVr_00896	GAAGGTGACCAAGTTCATGCTCAACATGGGAAAGCACGGCAG	GAAGGTCGGAGTCAACGGATTGCAACATGGGAAAGCACGGCAA	GGGCGTTGCTGGTTCTTCTGCTT	C	T
0841-SNP_KVr_00975	GAAGGTGACCAAGTTCATGCTAGCTGCTCTTAATGAATCTGTGCCT	GAAGGTCGGAGTCAACGGATTCTGCTCTTAATGAATCTGTGCCC	CTGTACGGTTGATTTGGAGCATTATCTTT	A	G
0842-SNP_KVr_00986	GAAGGTGACCAAGTTCATGCTGGGGCCAATGTTCCTGAGCC	GAAGGTCGGAGTCAACGGATTGGGGCCAATGTTCCTGAGCT	GGGCCCCTTTAACGGAACTTTCTAT	C	T
0843-SNP_KVr_01157	GAAGGTGACCAAGTTCATGCTCGGTTGCGCCGATTGGCTTTTT	GAAGGTCGGAGTCAACGGATTGGTTGCGCCGATTGGCTTTTC	CAGGAGGAGGAGAGTCAATATCCAT	A	G
0845-SNP_KVr_01200	GAAGGTGACCAAGTTCATGCTAGGCAGCATAAAGTGTCGAGAGA	GAAGGTCGGAGTCAACGGATTGGCAGCATAAAGTGTCGAGAGC	GAGGCACTTCATATTGCTGGGAGTT	A	C
0848-SNP_KVr_01254	GAAGGTGACCAAGTTCATGCTACAGCTGTTAACTGAACAAAACAAGTC	GAAGGTCGGAGTCAACGGATTACAGCTGTTAACTGAACAAAACAAGTG	GGATGATAAGAGCTACTACTTTGGTGTTA	C	G
0849-SNP_KVr_01316	GAAGGTGACCAAGTTCATGCTATCACAGGCCAGTCTTCCAGG	GAAGGTCGGAGTCAACGGATTCATCACAGGCCAGTCTTCCAGA	TTCTTTGGTATGTRTTTGGAGTGACACAT	C	T
0850-SNP_KVr_01329	GAAGGTGACCAAGTTCATGCTTGTCAAATTGGCACTTGCCATCT	GAAGGTCGGAGTCAACGGATTGTCAAATTGGCACTTGCCATCC	AAGGCTGGTGGACTTCAACTCGAAA	A	G
0851-SNP_KVr_01355	GAAGGTGACCAAGTTCATGCTAGCATGAGGAGCAGCCTGATC	GAAGGTCGGAGTCAACGGATTCAGCATGAGGAGCAGCCTGATT	AGAGTAATATTGTTAAAGAGAGTGTTGTT	C	T
0853-SNP_KVr_01428	GAAGGTGACCAAGTTCATGCTCCTCATCGGAGATGGACTGCC	GAAGGTCGGAGTCAACGGATTCCTCATCGGAGATGGACTGCT	TAACAAACGGATGACGCAACAACTGATT	C	T
0854-SNP_KVr_01429	GAAGGTGACCAAGTTCATGCTGTTGTTGCGTCATCCGTTTGTTACA	GAAGGTCGGAGTCAACGGATTGTTGCGTCATCCGTTTGTTACG	CCATTTCCATTAGGCGGAGTACCAT	A	G
0855-SNP_KVr_01435	GAAGGTGACCAAGTTCATGCTCATGGCGGAGTTTAAAGTCGGC	GAAGGTCGGAGTCAACGGATTACATGGCGGAGTTTAAAGTCGGT	TATCCTCCGCAGCTTCCTTCCTTT	C	T
0857-SNP_KVr_01649	GAAGGTGACCAAGTTCATGCTGTTTGTCATCATCAAACTTTGCTGG	GAAGGTCGGAGTCAACGGATTCTGTTTGTCATCATCAAACTTTGCTGA	TGGGAAGCAAGTGATGCAGATTTTGTTA	C	T
0858-SNP_KVr_01673	GAAGGTGACCAAGTTCATGCTATAAGTTATTGAGTTGCTGTTCGGAT	GAAGGTCGGAGTCAACGGATTATAAGTTATTGAGTTGCTGTTCGGAA	TAGCCGTAACAGCCGCYTTCGTAT	A	T
0863-SNP_KVr_01821	GAAGGTGACCAAGTTCATGCTCCAATAATAAAGAGATCTTGTTCTCGCT	GAAGGTCGGAGTCAACGGATTCAATAATAAAGAGATCTTGTTCTCGCC	GAGGTGCTGAGGCTATGGGGAA	A	G
0864-SNP_KVr_01836	GAAGGTGACCAAGTTCATGCTGTTGCTCATACACAGTTTCTTGAACC	GAAGGTCGGAGTCAACGGATTAGTTGCTCATACACAGTTTCTTGAACT	CTTCTGGAATAATGATGCTGGAATATGGAA	C	T
0869-SNP_KVr_02012	GAAGGTGACCAAGTTCATGCTGTTGGAACTCTTTGCCAGAGACT	GAAGGTCGGAGTCAACGGATTGTTGGAACTCTTTGCCAGAGACC	CAGCGCTCTCAGCCTTTTCTAAAGAT	A	G
0870-SNP_KVr_02037	GAAGGTGACCAAGTTCATGCTGCAGAGGAGGATGATTAAGAATCGT	GAAGGTCGGAGTCAACGGATTGCAGAGGAGGATGATTAAGAATCGA	TTTACGCTCCCGTGACCTGGCA	A	T
0872-SNP_KVr_02041	GAAGGTGACCAAGTTCATGCTATAAAAACAGAGGATCCAGATTTACCC	GAAGGTCGGAGTCAACGGATTCATAAAAACAGAGGATCCAGATTTACCT	GGGTGAATTARAGGGTCAAAGTAGAAT	C	T
0877-SNP_KVr_02177	GAAGGTGACCAAGTTCATGCTTTCAGTGGCTACGTTTGTCTCG	GAAGGTCGGAGTCAACGGATTCTTTCAGTGGCTACGTTTGTCTCA	CCCGCGGAACAATAACTCCCAAAAA	C	T
0878-SNP_KVr_02180	GAAGGTGACCAAGTTCATGCTGTGGTATCGAGTTTCCAGGCC	GAAGGTCGGAGTCAACGGATTCTGTGGTATCGAGTTTCCAGGCA	TTGGTGGTGGTTATATTGGTATGGAAGTT	G	T
0879-SNP_KVr_02182	GAAGGTGACCAAGTTCATGCTCGCAAAATCTTCAGGTGTAGCATTA	GAAGGTCGGAGTCAACGGATTCGCAAAATCTTCAGGTGTAGCATTG	ACATGGCTGAGATAGGSGAGAAGAT	A	G
0881-SNP_KVr_02205	GAAGGTGACCAAGTTCATGCTACAGGCGGCTGAGGAGACG	GAAGGTCGGAGTCAACGGATTAAACAGGCGGCTGAGGAGACT	AATATCCTGAGCGGCCTTATAAGCRAT	G	T
0882-SNP_KVr_02208	GAAGGTGACCAAGTTCATGCTAGGCATTCCAGAATCATCACTAGAG	GAAGGTCGGAGTCAACGGATTAGGCATTCCAGAATCATCACTAGAC	TACAGGAAAATCTACTGCTTCCTCCTTTT	C	G
0883-SNP_KVr_02234	GAAGGTGACCAAGTTCATGCTTATCTTGTTGTGTTATATCACCATGTGAT	GAAGGTCGGAGTCAACGGATTATCTTGTTGTGTTATATCACCATGTGAA	GAACCACTCATTTCGGAAGGTCTTATAAT	A	T
0884-SNP_KVr_02257	GAAGGTGACCAAGTTCATGCTATATTTCTTTGATTGCTAGCCTTCACC	GAAGGTCGGAGTCAACGGATTGATATTTCTTTGATTGCTAGCCTTCACT	CGAAGCTTCTGCRAATGGGAAAGTAAA	C	T
0888-SNP_KVr_02573	GAAGGTGACCAAGTTCATGCTGGTGAATCAGGTGGTGGTTGTC	GAAGGTCGGAGTCAACGGATTGGTGAATCAGGTGGTGGTTGTG	TGATCTTGYTCCTTTTTCGCATTTTCTT	C	G
0889-SNP_KVr_02574	GAAGGTGACCAAGTTCATGCTGTTGTSCAAGAAAATGCGAAAAAGGAA	GAAGGTCGGAGTCAACGGATTGTSCAAGAAAATGCGAAAAAGGAG	AAAACATGCCTCCTTGCACTYCTCAAA	A	G
0890-SNP_KVr_02742	GAAGGTGACCAAGTTCATGCTGGGTTCCCAAAAACAAGCCACC	GAAGGTCGGAGTCAACGGATTAGGGTTCCCAAAAACAAGCCACT	TCTAGGATATGTTTTCTCTGGTCCCTATT	C	T
0891-SNP_KVr_02792	GAAGGTGACCAAGTTCATGCTCGCAAGTGATTGTGTCGACGG	GAAGGTCGGAGTCAACGGATTGCGCAAGTGATTGTGTCGACGT	GTGATTTGGTTCCGAATGAGGGCAT	G	T
0894-SNP_KVr_02807	GAAGGTGACCAAGTTCATGCTATTCTTGCAAGTAAAACAGCTTCCTA	GAAGGTCGGAGTCAACGGATTATTCTTGCAAGTAAAACAGCTTCCTG	GAAACTTCGTTGCATGAGTGTTRAATTCTT	A	G
0895-SNP_KVr_02808	GAAGGTGACCAAGTTCATGCTGAGAAACTTCGTTGCATGAGTGTTG	GAAGGTCGGAGTCAACGGATTGAGAAACTTCGTTGCATGAGTGTTA	GCAAGTAAAACAGCTTCCTRTGAAAAGAAT	C	T
0897-SNP_KVr_03135	GAAGGTGACCAAGTTCATGCTATCGCGCCATTAACACAAATCCCA	GAAGGTCGGAGTCAACGGATTCGCGCCATTAACACAAATCCCC	ATGTTCCGGTGAGTTTTAAYCCGTGTA	A	C
0898-SNP_KVr_03200	GAAGGTGACCAAGTTCATGCTATTTGGTGCATCATCAATAATTGTTGAATC	GAAGGTCGGAGTCAACGGATTAATTTGGTGCATCATCAATAATTGTTGAATT	CCATTACTTGCTTCCATCTCTGATCTTAA	C	T
0899-SNP_KVr_03257	GAAGGTGACCAAGTTCATGCTGCCGGTTTCGCATCCCCC	GAAGGTCGGAGTCAACGGATTGCCGGTTTCGCATCCCCG	GAGTATTTGCACAAGTATCGTGATACSA	C	G
0901-SNP_KVr_03307	GAAGGTGACCAAGTTCATGCTAGCTTAAATGGGCACATGCCCAA	GAAGGTCGGAGTCAACGGATTGCTTAAATGGGCACATGCCCAG	GTCATTAAACATCTTGGTGTCAGGTACTT	A	G
0902-SNP_KVr_03388	GAAGGTGACCAAGTTCATGCTGTGTAGATGTTAAGGYGAGGAAACG	GAAGGTCGGAGTCAACGGATTAGTGTAGATGTTAAGGYGAGGAAACA	CTAACCTTAGAATCCCCAAYTCTTTTTGAA	C	T
0905-SNP_KVr_03680	GAAGGTGACCAAGTTCATGCTGTTATGTTATTCTSAGTGTGGAATCAATC	GAAGGTCGGAGTCAACGGATTGTTATGTTATTCTSAGTGTGGAATCAATG	TTGCTTGCAATATCCACCCACACARAA	C	G
0906-SNP_KVr_03723	GAAGGTGACCAAGTTCATGCTCKCAGGCACTGAAAACAGCAAAG	GAAGGTCGGAGTCAACGGATTGCKCAGGCACTGAAAACAGCAAAA	CTGATCTTCTTGACCTTCTTGAATTTTGTT	C	T
0908-SNP_KVr_03909	GAAGGTGACCAAGTTCATGCTCGGATAAGCACTTCCMCCACA	GAAGGTCGGAGTCAACGGATTCGGATAAGCACTTCCMCCACT	GCGTTGGATTTYAGGCCTAAGTTGATT	A	T
0910-SNP_KVr_03932	GAAGGTGACCAAGTTCATGCTATGAAAASGCGTTTGGAAGACGAC	GAAGGTCGGAGTCAACGGATTATATGAAAASGCGTTTGGAAGACGAT	CAGCTTATAGGTGCGGYGGTAGTA	C	T
0911-SNP_KVr_03934	GAAGGTGACCAAGTTCATGCTGCGGCAGCTTATAGGTGCGGT	GAAGGTCGGAGTCAACGGATTCGGCAGCTTATAGGTGCGGC	GGGTTTTAGATATGAAAASGCGTTTGGAA	A	G
0912-SNP_KVr_03935	GAAGGTGACCAAGTTCATGCTGGTAGTAACCAGATAGGTCCTCA	GAAGGTCGGAGTCAACGGATTGGTAGTAACCAGATAGGTCCTCG	GCTAGCGAGCCTTACGACTATCTTA	A	G
0913-SNP_KVr_03946	GAAGGTGACCAAGTTCATGCTGCCACTTCTCACTGATTTCCTAGAT	GAAGGTCGGAGTCAACGGATTGCCACTTCTCACTGATTTCCTAGAA	AGTGTWAGGCGAGAGAATCAAGAAATGAA	A	T
0914-SNP_KVr_04041	GAAGGTGACCAAGTTCATGCTTATAAGCAGATGGTGGGGTCCAA	GAAGGTCGGAGTCAACGGATTATAAGCAGATGGTGGGGTCCAG	CCGGAATCCTCWCCTTGTTCATCAA	A	G
0916-SNP_KVr_04043	GAAGGTGACCAAGTTCATGCTAATCCTCWCCTTGTTCATCAACCAC	GAAGGTCGGAGTCAACGGATTGAATCCTCWCCTTGTTCATCAACCAA	CTTATAAGCAGATGGTGGGGTCCA	G	T
0918-SNP_KVr_04207	GAAGGTGACCAAGTTCATGCTGCGAGGCTGGCTCYACAGAA	GAAGGTCGGAGTCAACGGATTCGAGGCTGGCTCYACAGAG	CCTGTTATCCTCCCACTGTGWGAA	A	G
0919-SNP_KVr_04252	GAAGGTGACCAAGTTCATGCTAACTAGGTTCTCGTACTTGTCGGT	GAAGGTCGGAGTCAACGGATTCTAGGTTCTCGTACTTGTCGGC	GTACAATGGGAGGTTGGTTAYAATGCAA	A	G
0920-SNP_KVr_04364	GAAGGTGACCAAGTTCATGCTGTGTTTGAGCGGGTTTCGGGT	GAAGGTCGGAGTCAACGGATTGTGTTTGAGCGGGTTTCGGGC	CGCCTCAAGAATATCGAAAACAACCTTT	A	G
0921-SNP_KVr_04375	GAAGGTGACCAAGTTCATGCTCACCAACATCCTCTTATCCCCT	GAAGGTCGGAGTCAACGGATTCACCAACATCCTCTTATCCCCC	CCGGTGGTGGTGGATCCGRTT	A	G
0922-SNP_KVr_04456	GAAGGTGACCAAGTTCATGCTTCCTCCCATCCCCCAAAATC	GAAGGTCGGAGTCAACGGATTATCTTCCTCCCATCCCCCAAAATT	ATTGATAGGAATTTCCCRGCTGATGT	C	T
0923-SNP_KVr_04457	GAAGGTGACCAAGTTCATGCTGGGACRATTGATAGGAATTTCCCG	GAAGGTCGGAGTCAACGGATTGGGGACRATTGATAGGAATTTCCCA	CTRATCTTCCTCCCATCCCCCAAA	C	T
0924-SNP_KVr_04459	GAAGGTGACCAAGTTCATGCTGAAATTCCTATCAATYGTCCCCGCA	GAAGGTCGGAGTCAACGGATTGAAATTCCTATCAATYGTCCCCGCT	GTGACGAATGTGGCTCCKTGGATT	A	T
0926-SNP_KVr_04548	GAAGGTGACCAAGTTCATGCTGCCTATAAAAAGAGCAKGTAGCAAGA	GAAGGTCGGAGTCAACGGATTCCTATAAAAAGAGCAKGTAGCAAGG	GCAAGCAAGAATGCGAAWTGTGATTACAA	A	G
0927-SNP_KVr_04550	GAAGGTGACCAAGTTCATGCTGAATGCGAAWTGTGATTACAAATAATGCAAT	GAAGGTCGGAGTCAACGGATTAATGCGAAWTGTGATTACAAATAATGCAAC	GGTGGTAAGCCTATAAAAAGAGCAKGTA	A	G
0928-SNP_KVr_04556	GAAGGTGACCAAGTTCATGCTACCTGTCTCTTCWCACAGTGGG	GAAGGTCGGAGTCAACGGATTACCTGTCTCTTCWCACAGTGGA	ATTAGGCATTTGATGAACCACCCAAGAA	C	T
0930-SNP_KVr_04738	GAAGGTGACCAAGTTCATGCTTTCGACACCTCTTTCGCCACT	GAAGGTCGGAGTCAACGGATTCTTTCGACACCTCTTTCGCCACA	GAGTAGAATTGTGGARAAATCGAAGGATAA	A	T
0932-SNP_KVr_04898	GAAGGTGACCAAGTTCATGCTGTGGRGATGGTTACTGAGGATATGA	GAAGGTCGGAGTCAACGGATTGGRGATGGTTACTGAGGATATGG	CTTCCCAATTCCCCTCATTYCCGTT	A	G
0933-SNP_KVr_04978	GAAGGTGACCAAGTTCATGCTAGCAAGAAGGATGGACCAGACG	GAAGGTCGGAGTCAACGGATTAAGCAAGAAGGATGGACCAGACA	GACGACAGAACCGAACACCAACTAT	C	T
0934-SNP_KVr_05006	GAAGGTGACCAAGTTCATGCTGATAATGTTATCGATGCCCGAA	GAAGGTCGGAGTCAACGGATTGCTGATAATGTTATCGATGCCCGAT	GCTTGTCGATCAAGAATCCTCCCYTT	A	T
0936-SNP_KVr_05164	GAAGGTGACCAAGTTCATGCTGTAGGAACATAATCAGAGTTATTGAGCAA	GAAGGTCGGAGTCAACGGATTAGGAACATAATCAGAGTTATTGAGCAG	CATGAATGAGAGCAGGCTGATGGAT	A	G
0938-SNP_KVr_05382	GAAGGTGACCAAGTTCATGCTAAAACTCCCCGACGACGTCAG	GAAGGTCGGAGTCAACGGATTCAAAACTCCCCGACGACGTCAA	CCGTATGTCAAGAGTTTACATGATGTGTT	C	T
0941-SNP_KVr_05558	GAAGGTGACCAAGTTCATGCTAAGGTCAAACCATTGACTGAATTWTCTT	GAAGGTCGGAGTCAACGGATTAGGTCAAACCATTGACTGAATTWTCTC	CAACCAAACAAATCCCGCATCGGTT	A	G
0942-SNP_KVr_05578	GAAGGTGACCAAGTTCATGCTCCCTTATCCTTCACCACCGCC	GAAGGTCGGAGTCAACGGATTCCCTTATCCTTCACCACCGCA	CGGTGTTGGTGATGAATAAGATCAGTATT	G	T
0943-SNP_KVr_05632	GAAGGTGACCAAGTTCATGCTATTCATGGCAGAAACCGCCGTC	GAAGGTCGGAGTCAACGGATTCATGGCAGAAACCGCCGTT	GGAGATGAGTCCCGTGGTTATGAAT	C	T
0944-SNP_KVr_05633	GAAGGTGACCAAGTTCATGCTCCGTGGTTATGAATGTTTGGTACAG	GAAGGTCGGAGTCAACGGATTCCCGTGGTTATGAATGTTTGGTACAA	CTATCTGGGAGGATTCATGGCAGAA	C	T
0945-SNP_KVr_05833	GAAGGTGACCAAGTTCATGCTGGAGGAGCCATATTTGTCTCGG	GAAGGTCGGAGTCAACGGATTATAGGAGGAGCCATATTTGTCTCGA	CCCACATATAAATAGCCACACAACCATAA	C	T
0946-SNP_KVr_05845	GAAGGTGACCAAGTTCATGCTCAGATAGCGTTTTAGCGGTTGCT	GAAGGTCGGAGTCAACGGATTCAGATAGCGTTTTAGCGGTTGCC	CGTTGAAAGGACCATTTTCAGTGAAAGTA	A	G
0947-SNP_KVr_05879	GAAGGTGACCAAGTTCATGCTGACAAAGCTAGAGGTCCAAAATRTTGT	GAAGGTCGGAGTCAACGGATTACAAAGCTAGAGGTCCAAAATRTTGC	TCGGGAGAGATTTSAGGTGGTGTA	A	G
0948-SNP_KVr_05933	GAAGGTGACCAAGTTCATGCTTATTCGCCATCAGCACTCCATAT	GAAGGTCGGAGTCAACGGATTATTCGCCATCAGCACTCCATAC	GAATAYACAGGAGGAGGAGCAGATATT	A	G
0949-SNP_KVr_05991	GAAGGTGACCAAGTTCATGCTGAGTCAGGGTCAGCAGGCG	GAAGGTCGGAGTCAACGGATTTGAGTCAGGGTCAGCAGGCA	TCACCCCCTCCCCCTCCTATT	C	T
0951-SNP_KVr_06038	GAAGGTGACCAAGTTCATGCTTGATTGCGTTTTCTTGGTCTGTSATT	GAAGGTCGGAGTCAACGGATTGCGTTTTCTTGGTCTGTSATC	AGGAAAGCCARTCCGTATCCT	A	G
0952-SNP_KVr_06042	GAAGGTGACCAAGTTCATGCTGCAGTCAAATCATACGCCGCC	GAAGGTCGGAGTCAACGGATTGCAGTCAAATCATACGCCGCT	GTGGATTGAATGACGGCAATCTAGGTA	C	T
0953-SNP_KVr_06094	GAAGGTGACCAAGTTCATGCTGCAAGTKTTGGAAGGAGAGGGC	GAAGGTCGGAGTCAACGGATTGCAAGTKTTGGAAGGAGAGGGG	ACGGTCTGTCCAATTGTYGG	C	G
0954-SNP_KVr_06108	GAAGGTGACCAAGTTCATGCTGGTATCCCGATGAGAAGGATAGG	GAAGGTCGGAGTCAACGGATTAGGTATCCCGATGAGAAGGATAGA	TCTTTCTTCTTATCACCACCACCTACATT	C	T
0955-SNP_KVr_06109	GAAGGTGACCAAGTTCATGCTTCTCATCGGGATACCTAACAACA	GAAGGTCGGAGTCAACGGATTCTCATCGGGATACCTAACAACG	CGTCAGGCATTGTKTTTGTCCGGTT	A	G
0956-SNP_KVr_06115	GAAGGTGACCAAGTTCATGCTCCGAAGACAGAGCGGGAATTTC	GAAGGTCGGAGTCAACGGATTATCCGAAGACAGAGCGGGAATTTT	ATCAATGCTCCCATCATCATTTTCCACTT	C	T
0957-SNP_KVr_06131	GAAGGTGACCAAGTTCATGCTCCCTCCAAATCCCAAGACTG	GAAGGTCGGAGTCAACGGATTCTCCCTCCAAATCCCAAGACTC	CAGAGGAGGAGAGGAGGTTGGTA	C	G
0959-SNP_KVr_06150	GAAGGTGACCAAGTTCATGCTGTTGACACCCAGGACTTTGAATTTG	GAAGGTCGGAGTCAACGGATTATGTTGACACCCAGGACTTTGAATTTA	TCCTTCGTGAAAACCAACTTATCSGAATT	C	T
0960-SNP_KVr_06169	GAAGGTGACCAAGTTCATGCTCATTGAAGGAGGTTTTGTTRTCGAAG	GAAGGTCGGAGTCAACGGATTCCATTGAAGGAGGTTTTGTTRTCGAAT	CYGCAACTCTCGCCTCTTCACT	G	T
0962-SNP_KVr_06196	GAAGGTGACCAAGTTCATGCTGGGATTGAGGCCGATGTTGAC	GAAGGTCGGAGTCAACGGATTGGGATTGAGGCCGATGTTGAG	CTCRCAAAACCCCTTAATCACTGTATTATA	C	G
0963-SNP_KVr_06198	GAAGGTGACCAAGTTCATGCTCCAACACCGAATAAACCGAATTAGAT	GAAGGTCGGAGTCAACGGATTCCAACACCGAATAAACCGAATTAGAC	GATTAAGGGGTTTTGYGAGTCGGGTT	A	G
0964-SNP_KVr_06268	GAAGGTGACCAAGTTCATGCTGCGGGGGAGAGTGGATCG	GAAGGTCGGAGTCAACGGATTGGCGGGGGAGAGTGGATCT	CCTTCCGAYGTCACTTTCTCATCAATT	G	T
0965-SNP_KVr_06300	GAAGGTGACCAAGTTCATGCTAGGAGAAGCATATGGAGATGAGG	GAAGGTCGGAGTCAACGGATTGAGGAGAAGCATATGGAGATGAGA	GTCCAAAGGCCTTCTRAAAGCACTTAT	C	T
0966-SNP_KVr_06331	GAAGGTGACCAAGTTCATGCTMCACCTCTCTGTCCACCG	GAAGGTCGGAGTCAACGGATTCCTMCACCTCTCTGTCCACCA	GAGGCTTCCTGGTGGCGGRTT	C	T
0969-SNP_KVr_06515	GAAGGTGACCAAGTTCATGCTCACCGCCTCACATTTCTCCA	GAAGGTCGGAGTCAACGGATTCACCGCCTCACATTTCTCCG	GGTGGGAGAGTGAGAGATGAAGTTT	A	G
0970-SNP_KVr_06538	GAAGGTGACCAAGTTCATGCTAAAAGAAGCGTTGAGGAAAAGAAAG	GAAGGTCGGAGTCAACGGATTAACTAAAAGAAGCGTTGAGGAAAAGAAAA	AGATTTCTCCTCGGCACACTCTCTT	C	T
0971-SNP_KVr_06553	GAAGGTGACCAAGTTCATGCTTCCATCAATCCCTTCACAASCG	GAAGGTCGGAGTCAACGGATTCTTCCATCAATCCCTTCACAASCT	ATGGTATGGTGGGACGCGTTGAAAT	G	T
0972-SNP_KVr_06556	GAAGGTGACCAAGTTCATGCTCCTTTGCCTAGTAATGTTTCTCTTGTT	GAAGGTCGGAGTCAACGGATTCTTTGCCTAGTAATGTTTCTCTTGTG	TAGGCTTAGGACACASAAATCCATCATT	A	C
0973-SNP_KVr_06588	GAAGGTGACCAAGTTCATGCTGCAAAGAATCTTTGTGAATCAGGGCT	GAAGGTCGGAGTCAACGGATTCAAAGAATCTTTGTGAATCAGGGCC	CCCKCATCCAACCAGAAGATCCAT	A	G
0974-SNP_KVr_06648	GAAGGTGACCAAGTTCATGCTAATGCAAGAACAAAATCAGGGGCG	GAAGGTCGGAGTCAACGGATTGAATGCAAGAACAAAATCAGGGGCA	ACCAATCTCAATCCCTCACCAA	C	T
0977-SNP_KVr_06757	GAAGGTGACCAAGTTCATGCTGGGACKTCAGAAGAGGAAGTGT	GAAGGTCGGAGTCAACGGATTGGGACKTCAGAAGAGGAAGTGC	TCATAGCCCAAGCACGCCATGTTA	A	G
0978-SNP_KVr_06765	GAAGGTGACCAAGTTCATGCTAGCATCACCACCATCATCCACA	GAAGGTCGGAGTCAACGGATTAGCATCACCACCATCATCCACG	CCAGGAGGTGGGCCAGATTTGAT	A	G
0981-SNP_KVr_06848	GAAGGTGACCAAGTTCATGCTGCGAGATTAGCGGAAGAACTGAG	GAAGGTCGGAGTCAACGGATTGCGAGATTAGCGGAAGAACTGAC	TTCCCACTAATTCTCCTCTTCTTGACATT	C	G
0982-SNP_KVr_06863	GAAGGTGACCAAGTTCATGCTAGTCCACCACTGCCCTTC	GAAGGTCGGAGTCAACGGATTAGCTAGTCCACCACTGCCCTTT	CCTAAAAAATGATRTGGTCTTGTTTTGGTT	C	T
0983-SNP_KVr_06942	GAAGGTGACCAAGTTCATGCTAGTCCACACCTGTTCCTTCCTC	GAAGGTCGGAGTCAACGGATTCAGTCCACACCTGTTCCTTCCTT	TGCCAAAGAGATTATCGAGGCATTACAAA	C	T
0984-SNP_KVr_06980	GAAGGTGACCAAGTTCATGCTAAAACCAGTCTGCGTGCATAGGA	GAAGGTCGGAGTCAACGGATTAAACCAGTCTGCGTGCATAGGC	GTTCGGGCTTGGGAGGGTTCTT	A	C
0986-SNP_KVr_06999	GAAGGTGACCAAGTTCATGCTGACCAGACTCCACGAGACGC	GAAGGTCGGAGTCAACGGATTGACCAGACTCCACGAGACGT	TGAGGCGACACAGAATACGGTCAA	C	T
0987-SNP_KVr_07009	GAAGGTGACCAAGTTCATGCTTATCCAGGTGGGAATACAAGCTTC	GAAGGTCGGAGTCAACGGATTCTTATCCAGGTGGGAATACAAGCTTT	GGAACAATGTTCTCAGGCTGYGGAA	C	T
0988-SNP_KVr_07054	GAAGGTGACCAAGTTCATGCTAGGATTACGCCTAAAACTATCACGG	GAAGGTCGGAGTCAACGGATTCAGGATTACGCCTAAAACTATCACGA	GACCAGAAATGGGAGGCCAAATCTT	C	T
0989-SNP_KVr_07055	GAAGGTGACCAAGTTCATGCTGTTTTAGGCGTAATCCTGAAAGTGGA	GAAGGTCGGAGTCAACGGATTTTAGGCGTAATCCTGAAAGTGGG	CTCGATCTCTTCCCCTGTCCCAA	A	G
0991-SNP_KVr_07057	GAAGGTGACCAAGTTCATGCTCACGTGTACGGATATAGCCCCTT	GAAGGTCGGAGTCAACGGATTACGTGTACGGATATAGCCCCTC	GGRTATAATCGTAGTGACCATAGCCAA	A	G
0992-SNP_KVr_07058	GAAGGTGACCAAGTTCATGCTGTTCACGATCCTTATCTCTTTTCAATAAT	GAAGGTCGGAGTCAACGGATTGTTCACGATCCTTATCTCTTTTCAATAAA	CGTACACGTGACATTGATCGGACAA	A	T
0994-SNP_KVr_07129	GAAGGTGACCAAGTTCATGCTGATTCACCTGATGAAACGGTTGTTCT	GAAGGTCGGAGTCAACGGATTCACCTGATGAAACGGTTGTTCC	CTACTGGAGCTTCAGTGTCGTCATT	A	G
0997-SNP_KVr_07179	GAAGGTGACCAAGTTCATGCTGACTTKGCAGCATCTTCACTGTC	GAAGGTCGGAGTCAACGGATTAATGACTTKGCAGCATCTTCACTGTT	CCATGTAGGTGARTCTGCCCTAAATTT	C	T
0999-SNP_KVr_07304	GAAGGTGACCAAGTTCATGCTCTTTGAGCAGTTGCCGGAGAG	GAAGGTCGGAGTCAACGGATTATCTTTGAGCAGTTGCCGGAGAA	ACTGCCCTATTGAAATGATGATACACCAT	C	T
1000-SNP_KVr_07402	GAAGGTGACCAAGTTCATGCTGGTGCTGAATGCTGGTAGTCG	GAAGGTCGGAGTCAACGGATTGGGTGCTGAATGCTGGTAGTCA	GCACCCATGTCACAGGAGAAYGTA	C	T
1001-SNP_KVr_07410	GAAGGTGACCAAGTTCATGCTGGATTTGCACTAAAACCCCTTCTAG	GAAGGTCGGAGTCAACGGATTATGGATTTGCACTAAAACCCCTTCTAA	GATTTGGCGTCAGCTTTGAGGGTTT	C	T
1003-SNP_KVr_07587	GAAGGTGACCAAGTTCATGCTAGGGTTTCCTCAAAGAAATCATCTGTT	GAAGGTCGGAGTCAACGGATTAGGGTTTCCTCAAAGAAATCATCTGTA	GGTTTAGCATTCTCTGSTGTATTCTTCTT	A	T
1004-SNP_KVr_07615	GAAGGTGACCAAGTTCATGCTTCACCTGTCCTCATTTCAGCAATT	GAAGGTCGGAGTCAACGGATTCACCTGTCCTCATTTCAGCAATC	AACTGATAGGTGGCATGGTTCTTCATAAA	A	G
1005-SNP_KVr_07627	GAAGGTGACCAAGTTCATGCTTTCCACCCATTCCTTCTCAAGCT	GAAGGTCGGAGTCAACGGATTTCCACCCATTCCTTCTCAAGCA	AATGGGACTCCTACAATATCTTGGATGAA	A	T
1006-SNP_KVr_07628	GAAGGTGACCAAGTTCATGCTACCTTTGGGCCTGGGAGCTT	GAAGGTCGGAGTCAACGGATTCCTTTGGGCCTGGGAGCTC	AATGGGTGGAAAGTGTTCAACAAAGGAA	A	G
1007-SNP_KVr_07655	GAAGGTGACCAAGTTCATGCTCCAGGGGCAAGAAAGCATCGC	GAAGGTCGGAGTCAACGGATTCCAGGGGCAAGAAAGCATCGT	CTCCTCTCTTCRCTGCCTTCTCTT	C	T
1008-SNP_KVr_07656	GAAGGTGACCAAGTTCATGCTCAATTTTAGCTCTCCTCTCTTCG	GAAGGTCGGAGTCAACGGATTGCTCAATTTTAGCTCTCCTCTCTTCA	AGAAAGCATCGYAGTCCTGTAAGAGAA	C	T
1010-SNP_KVr_07724	GAAGGTGACCAAGTTCATGCTACATTACCCAGATTTGAACCACCAG	GAAGGTCGGAGTCAACGGATTAACATTACCCAGATTTGAACCACCAA	GGAGACCTTGATTTTACCAACCATGAATT	C	T
1011-SNP_KVr_07786	GAAGGTGACCAAGTTCATGCTGGTGTGTGATAGATAGAGTGAGAC	GAAGGTCGGAGTCAACGGATTGGTGTGTGATAGATAGAGTGAGAG	GATCCAATTTACGAAACACAACACGCATA	C	G
1013-SNP_KVr_07828	GAAGGTGACCAAGTTCATGCTGCCCCAAGCRGACTGAAGTTA	GAAGGTCGGAGTCAACGGATTGCCCCAAGCRGACTGAAGTTG	CACTTCCGAATCRATCCAAATTTTACCAT	A	G
1017-SNP_KVr_07929	GAAGGTGACCAAGTTCATGCTGCACTGAATCTGTCTGCTTGATCT	GAAGGTCGGAGTCAACGGATTGCACTGAATCTGTCTGCTTGATCA	GACCATGGTTAATCAACCAAATTTCTCCAA	A	T
1018-SNP_KVr_07945	GAAGGTGACCAAGTTCATGCTGAAGGGGGATTACTATAGGTACCTT	GAAGGTCGGAGTCAACGGATTAAGGGGGATTACTATAGGTACCTC	GCCTCYTTCCTATCGTTACCAACTTTA	A	G
1020-SNP_KVr_08057	GAAGGTGACCAAGTTCATGCTGAAATATTTTCAGCAACTGATGAGTGCA	GAAGGTCGGAGTCAACGGATTAAATATTTTCAGCAACTGATGAGTGCG	TAAACACCTCTACTATGGCAGAAGTCAAT	A	G
1021-SNP_KVr_08061	GAAGGTGACCAAGTTCATGCTTCTATGAAGGCTACTGTAATTAGCG	GAAGGTCGGAGTCAACGGATTCTATGAAGGCTACTGTAATTAGCA	TATCCCCAAGAAGTTCAATAGTACACATTT	C	T
1022-SNP_KVr_08065	GAAGGTGACCAAGTTCATGCTATGAAGAACCAAATGGCAAAAAAGGCT	GAAGGTCGGAGTCAACGGATTGAAGAACCAAATGGCAAAAAAGGCC	CATCCTCAAAACSATCAACTTCACTAGTA	A	G
1024-SNP_KVr_08068	GAAGGTGACCAAGTTCATGCTACTATTTCAGATAATAGAGAGATATCCACA	GAAGGTCGGAGTCAACGGATTACTATTTCAGATAATAGAGAGATATCCACT	AAGAGACAGGTCGGGGGYGATTA	A	T
1025-SNP_KVr_08069	GAAGGTGACCAAGTTCATGCTGGAAGAGACAGGTCGGGGGT	GAAGGTCGGAGTCAACGGATTGAAGAGACAGGTCGGGGGC	CAGAAAGYCCATGAACTATTTCAGATAATA	A	G
1026-SNP_KVr_08070	GAAGGTGACCAAGTTCATGCTAAAGTGCACTCCTGACTACGCC	GAAGGTCGGAGTCAACGGATTAAAGTGCACTCCTGACTACGCT	GCCGGGAATCCACCACTTCCAT	C	T
1027-SNP_KVr_08078	GAAGGTGACCAAGTTCATGCTAGTCGATACTCCCTAGCTGC	GAAGGTCGGAGTCAACGGATTGRAGTCGATACTCCCTAGCTGT	GGCCGTGGAATTATAAAGGCATCCAA	C	T
1028-SNP_KVr_08121	GAAGGTGACCAAGTTCATGCTGAGTGTCAGCGGATTTGTCATCC	GAAGGTCGGAGTCAACGGATTAAGAGTGTCAGCGGATTTGTCATCT	TTCCGCAACTTTGAAAAGTTCATTGGTTTT	C	T
1029-SNP_KVr_08138	GAAGGTGACCAAGTTCATGCTCAGAAAGCTTAGCTAATCTTTCTTGAAAC	GAAGGTCGGAGTCAACGGATTCAGAAAGCTTAGCTAATCTTTCTTGAAAT	GATCATCAATCGAATTGAGTACTTCTGATT	C	T
1031-SNP_KVr_08276	GAAGGTGACCAAGTTCATGCTGTAGTTTCTGCTAATACTGCTTCG	GAAGGTCGGAGTCAACGGATTCTGTAGTTTCTGCTAATACTGCTTCA	CGAACGAGTAACAATTGCAGGAGCAA	C	T
1032-SNP_KVr_08330	GAAGGTGACCAAGTTCATGCTCATCTTGAACAACAGGAAGTGTT	GAAGGTCGGAGTCAACGGATTCTCATCTTGAACAACAGGAAGTGTG	GGTAGACAATGGAGGTGACAGCAAA	A	C
1033-SNP_KVr_08391	GAAGGTGACCAAGTTCATGCTCCCCTGCCACCAGATGGG	GAAGGTCGGAGTCAACGGATTCTTCCCCTGCCACCAGATGGA	GTGATGATGCTGGTCGYGGCTATA	C	T
1034-SNP_KVr_08403	GAAGGTGACCAAGTTCATGCTATGATTGGCAGAAGTTGCCTTATGTTT	GAAGGTCGGAGTCAACGGATTATGATTGGCAGAAGTTGCCTTATGTTA	CCTGACAACTCAGCACACTCTYATAT	A	T
1035-SNP_KVr_08407	GAAGGTGACCAAGTTCATGCTCTTTGCTTGAGATACTGGACAGC	GAAGGTCGGAGTCAACGGATTCTCTTTGCTTGAGATACTGGACAGT	CTGAGCCTTTMGCACACCTAATACAAA	C	T
1036-SNP_KVr_08434	GAAGGTGACCAAGTTCATGCTCATCAAGATACTTYTCTGGGATGACA	GAAGGTCGGAGTCAACGGATTATCAAGATACTTYTCTGGGATGACG	GATTGCTGCYGACCTCAAAGAGCAT	A	G
1037-SNP_KVr_08436	GAAGGTGACCAAGTTCATGCTGCYGACCTCAAAGAGCATGTT	GAAGGTCGGAGTCAACGGATTCTGCYGACCTCAAAGAGCATGTA	GTCTTCTCATCAAGATACTTYTCTGGGAT	A	T
1041-SNP_KVr_08473	GAAGGTGACCAAGTTCATGCTCAAGGTGCTTGTCAGGGTATCATTT	GAAGGTCGGAGTCAACGGATTAAGGTGCTTGTCAGGGTATCATTC	TTCATTGCCACCTCCTTTGGTCCAT	A	G
1044-SNP_KVr_08530	GAAGGTGACCAAGTTCATGCTCCCARGTCACTGTTGAGTACCTT	GAAGGTCGGAGTCAACGGATTCCCARGTCACTGTTGAGTACCTA	AGTGTGRACACGGGTTGGAACCAT	A	T
1045-SNP_KVr_08583	GAAGGTGACCAAGTTCATGCTGTGGGATACCAAACAGACACTACAAT	GAAGGTCGGAGTCAACGGATTGGGATACCAAACAGACACTACAAG	ATGCTTCTAATSGGAAAACAGGCTGTA	A	C
1046-SNP_KVr_08621	GAAGGTGACCAAGTTCATGCTCGCGGTTGGGAGGTTTGCC	GAAGGTCGGAGTCAACGGATTCGCGGTTGGGAGGTTTGCT	CCGCCTCCTMCACCTCTCTGT	C	T
1047-SNP_KVr_08634	GAAGGTGACCAAGTTCATGCTAACAAAAGAAGGCCCAGATGCATGT	GAAGGTCGGAGTCAACGGATTCAAAAGAAGGCCCAGATGCATGC	TGTTATGCGGAGTTGTGGATGGGAA	A	G
1048-SNP_KVr_08678	GAAGGTGACCAAGTTCATGCTGCAACGYACAGTTGTGTCT	GAAGGTCGGAGTCAACGGATTGCTGCAACGYACAGTTGTGTCG	CTGTAACAATATGGCATAGTRACAGATAAT	A	C
1049-SNP_KVr_08679	GAAGGTGACCAAGTTCATGCTGGTTGAATTAGCTTGCTGCAACGT	GAAGGTCGGAGTCAACGGATTGTTGAATTAGCTTGCTGCAACGC	AATATGGCATAGTRACAGATAATTGAA	A	G
1050-SNP_KVr_08729	GAAGGTGACCAAGTTCATGCTGAAAGGTCTGTCTCWAGGTCATC	GAAGGTCGGAGTCAACGGATTGGAAAGGTCTGTCTCWAGGTCATT	TTTGACARGAGATGCCGATCTAGACTT	C	T
1051-SNP_KVr_08731	GAAGGTGACCAAGTTCATGCTGATTTAGGCCTGGATGATTTGACAG	GAAGGTCGGAGTCAACGGATTTAGGCCTGGATGATTTGACAA	GGGAAAGGTCTGTCTCWAGGTCAT	C	T
1052-SNP_KVr_08777	GAAGGTGACCAAGTTCATGCTTGCTATCATAAGCTTTAATCTTCTTCTCA	GAAGGTCGGAGTCAACGGATTGCTATCATAAGCTTTAATCTTCTTCTCG	GACTATTGCTGAACAAAGGAAGAAGGAAT	A	G
1054-SNP_KVr_08797	GAAGGTGACCAAGTTCATGCTCCATTGCCACCAGAGAATTCACC	GAAGGTCGGAGTCAACGGATTACCATTGCCACCAGAGAATTCACA	ATCAGGAGTTGCTTTCAATCAATGCTGAA	G	T
1055-SNP_KVr_08844	GAAGGTGACCAAGTTCATGCTATGTCTAACAGTGGGGTGGTGC	GAAGGTCGGAGTCAACGGATTGATGTCTAACAGTGGGGTGGTGT	CCAGAGGTGTTACGTTATCTTGCCAA	C	T
1056-SNP_KVr_08846	GAAGGTGACCAAGTTCATGCTAGCAGACACTGATGGAATCCTGAT	GAAGGTCGGAGTCAACGGATTGCAGACACTGATGGAATCCTGAC	ACCATATCCTCTGAATTTTGCGACACTTT	A	G
1057-SNP_KVr_08876	GAAGGTGACCAAGTTCATGCTTCACACTCATAGTCTTCAGGTAC	GAAGGTCGGAGTCAACGGATTAACTTCACACTCATAGTCTTCAGGTAT	TATCGATAAAATGATCGAGTGGGATCCAT	C	T
1060-SNP_KVr_09286	GAAGGTGACCAAGTTCATGCTGGCCAAGCGATAATTCCAATMACAAT	GAAGGTCGGAGTCAACGGATTGCCAAGCGATAATTCCAATMACAAC	AAGCCTACGTKTGTGGCA	A	G
1062-SNP_KVr_09330	GAAGGTGACCAAGTTCATGCTCATTCGAAACACCACATACCATCC	GAAGGTCGGAGTCAACGGATTCTCATTCGAAACACCACATACCATCA	GCTGATGCYGCTGGACGACAATTT	G	T
1063-SNP_KVr_09397	GAAGGTGACCAAGTTCATGCTATCCTGCTTGCACGATAAAGAATCTA	GAAGGTCGGAGTCAACGGATTATCCTGCTTGCACGATAAAGAATCTT	ATTCACCACAAACTCCTTCCCYGTAT	A	T
1064-SNP_KVr_09450	GAAGGTGACCAAGTTCATGCTAGACCAGAACCTGTGCCACCA	GAAGGTCGGAGTCAACGGATTGACCAGAACCTGTGCCACCG	TGCAGGGGTTTATAGTTTCTAATGCTGTT	A	G
1065-SNP_KVr_09466	GAAGGTGACCAAGTTCATGCTCATCTCGCCTCCCTCATAATAAC	GAAGGTCGGAGTCAACGGATTCATCTCGCCTCCCTCATAATAAG	GGGGGATCATCTCATCTTGATYAACAT	C	G
1068-SNP_KVr_09546	GAAGGTGACCAAGTTCATGCTAGGGCAATTAAGGAGAGGGGG	GAAGGTCGGAGTCAACGGATTGAGGGCAATTAAGGAGAGGGGA	TCTTGATTTYGGACTAAGACTACAACTCTT	C	T
1070-SNP_KVr_09917	GAAGGTGACCAAGTTCATGCTGAATAAATCGCCTTACACCCTCTATTA	GAAGGTCGGAGTCAACGGATTAATAAATCGCCTTACACCCTCTATTG	TGAGGGCTGTTTGGTKGCGAGTA	A	G
1071-SNP_KVr_10245	GAAGGTGACCAAGTTCATGCTACGCTCAACAATCTCATGAGCAC	GAAGGTCGGAGTCAACGGATTACGCTCAACAATCTCATGAGCAG	GAGAGTTTGGCTCGGGATATGAGAA	C	G
1073-SNP_KVr_10296	GAAGGTGACCAAGTTCATGCTATGCGGCATGTTGCKGAGACG	GAAGGTCGGAGTCAACGGATTATGCGGCATGTTGCKGAGACT	GATATACAAATCCTCRAGATCAACTTCCAT	G	T
1075-SNP_KVr_10375	GAAGGTGACCAAGTTCATGCTCCTCATTTGATCAGGGCAGTGC	GAAGGTCGGAGTCAACGGATTCCTCATTTGATCAGGGCAGTGA	GCATTGGATCACAGACCCATGTCAA	G	T
1076-SNP_KVr_10378	GAAGGTGACCAAGTTCATGCTGATATGGAAGGAGATGAAACG	GAAGGTCGGAGTCAACGGATTTGCTGATATGGAAGGAGATGAAACT	GCATGTCCGAGAAAGGACGAATCAA	G	T
1077-SNP_KVr_10382	GAAGGTGACCAAGTTCATGCTATTGCGCTTCATAGAGGCTGAAACT	GAAGGTCGGAGTCAACGGATTGCGCTTCATAGAGGCTGAAACC	TGGAATGTAAATGCTGCAAAGTCTGGAAT	A	G
1079-SNP_KVr_10408	GAAGGTGACCAAGTTCATGCTTTGAACAAGATCAGAATTGGGACATC	GAAGGTCGGAGTCAACGGATTGTTTGAACAAGATCAGAATTGGGACATT	CAGCCCTAGCACTCTTGAAACTCTT	C	T
1080-SNP_KVr_10461	GAAGGTGACCAAGTTCATGCTGTAATTTGTATTCGTTTCTGGTGTATACA	GAAGGTCGGAGTCAACGGATTGTAATTTGTATTCGTTTCTGGTGTATACG	CGCAGCATCTTGCCTGTTTTGACTT	A	G
1081-SNP_KVr_10504	GAAGGTGACCAAGTTCATGCTCCCAGCTTACAGATTTGTCTTTCTTT	GAAGGTCGGAGTCAACGGATTCCCAGCTTACAGATTTGTCTTTCTTA	GTGCTCTTTCTGGATTGATTWGTGCTTAT	A	T
1082-SNP_KVr_10543	GAAGGTGACCAAGTTCATGCTCCATTCTGCCTGTGTTTATATGGTGT	GAAGGTCGGAGTCAACGGATTCATTCTGCCTGTGTTTATATGGTGC	CCCGGGTAAAATTGCCCTTCTTCTT	A	G
1085-SNP_KVr_10561	GAAGGTGACCAAGTTCATGCTTCAAGATAGTATCATTTGGGCGT	GAAGGTCGGAGTCAACGGATTCTTCAAGATAGTATCATTTGGGCGC	AGAGCTGGTCTGGATTATGAATCATCATA	A	G
1086-SNP_KVr_10574	GAAGGTGACCAAGTTCATGCTGAGGAGGTGCTGTTGGATGAG	GAAGGTCGGAGTCAACGGATTCGAGGAGGTGCTGTTGGATGAA	CCCCATTTCATTATACCCCTCAATCTTTT	C	T
1087-SNP_KVr_10581	GAAGGTGACCAAGTTCATGCTTCTTGTAAACATCAACCAATCCATTG	GAAGGTCGGAGTCAACGGATTCTTCTTGTAAACATCAACCAATCCATTA	AGAAGGGCGGAGAGAGGCAGTT	C	T
1088-SNP_KVr_10586	GAAGGTGACCAAGTTCATGCTGAAAAAGAAGTCAAAGAAGGTGGAAAGT	GAAGGTCGGAGTCAACGGATTAAAAAGAAGTCAAAGAAGGTGGAAAGC	TGAGGTGCACATAAAAATCATCCCCAT	A	G
1089-SNP_KVr_10587	GAAGGTGACCAAGTTCATGCTCTCTTCATCTTTGCTTACTGCCTTTA	GAAGGTCGGAGTCAACGGATTCTCTTCATCTTTGCTTACTGCCTTTG	AAGAAGAAAGGTGCGCAAGGGGTTT	A	G
1091-SNP_KVr_10612	GAAGGTGACCAAGTTCATGCTGTGAGTAGGAAACTTCATTGGCATAC	GAAGGTCGGAGTCAACGGATTGTGAGTAGGAAACTTCATTGGCATAT	CACCTAGACAGGAGCAAAGACAYCAT	C	T
1092-SNP_KVr_10613	GAAGGTGACCAAGTTCATGCTGCAAAGACAYCATGAGCGTCCC	GAAGGTCGGAGTCAACGGATTAGCAAAGACAYCATGAGCGTCCA	GTGAGTAGGAAACTTCATTGGCATAYATAA	G	T
1093-SNP_KVr_10681	GAAGGTGACCAAGTTCATGCTCAATTGCAAAGAAACGACTGTAGCTG	GAAGGTCGGAGTCAACGGATTCAATTGCAAAGAAACGACTGTAGCTA	AGGACATTTCTGAAAGAGCTAGGAGTAAA	C	T
1094-SNP_KVr_10682	GAAGGTGACCAAGTTCATGCTGTGGAGAGAGAGAAGAAAAAGGCA	GAAGGTCGGAGTCAACGGATTGGAGAGAGAGAAGAAAAAGGCG	CCGTYTGCGGTCCTGTTCTTTCTT	A	G
1096-SNP_KVr_10758	GAAGGTGACCAAGTTCATGCTTTTTGATTCCTTCGGACGGGGAA	GAAGGTCGGAGTCAACGGATTTGATTCCTTCGGACGGGGAG	ATCTCAGCCACAGATTTCCCGACAA	A	G
1097-SNP_KVr_10830	GAAGGTGACCAAGTTCATGCTCATAGTCACCAGGCCGGCGA	GAAGGTCGGAGTCAACGGATTATAGTCACCAGGCCGGCGG	CTGGGGTAACTATCAAAGTTGACTTTCTT	A	G
1098-SNP_KVr_10920	GAAGGTGACCAAGTTCATGCTGGCTGAGTGAGATGTTGATGATAG	GAAGGTCGGAGTCAACGGATTGGCTGAGTGAGATGTTGATGATAA	CCAACAACAATTTACTGATCATCATCAGAT	C	T
1100-SNP_KVr_10943	GAAGGTGACCAAGTTCATGCTAGCCTGCTGTGGAAGGGTATTTA	GAAGGTCGGAGTCAACGGATTGCCTGCTGTGGAAGGGTATTTG	AACCAGCTTACTATCCACCARGAACTT	A	G
1101-SNP_KVr_10960	GAAGGTGACCAAGTTCATGCTGTAATCAGGATCACTGGTGGGC	GAAGGTCGGAGTCAACGGATTCGTAATCAGGATCACTGGTGGGT	TTGTCCGGTGTGCAGGTTTGAGTT	C	T
1102-SNP_KVr_11017	GAAGGTGACCAAGTTCATGCTCACACATGAGTTGTTCTGTGAGAC	GAAGGTCGGAGTCAACGGATTCCACACATGAGTTGTTCTGTGAGAT	GCAGCAGTCATGGCGCARATGTT	C	T
1103-SNP_KVr_11020	GAAGGTGACCAAGTTCATGCTGTGAATGCAACGCTGCGGTTC	GAAGGTCGGAGTCAACGGATTATGTGAATGCAACGCTGCGGTTT	AATCGCATCCGACAAAACTTCAATTCCAT	C	T
1105-SNP_KVr_11076	GAAGGTGACCAAGTTCATGCTTGTGGCCCTAGTTCTTTCGATGTT	GAAGGTCGGAGTCAACGGATTGTGGCCCTAGTTCTTTCGATGTC	GCGTTCTGTCCAAACTCCTTCTTGAA	A	G
1106-SNP_KVr_11089	GAAGGTGACCAAGTTCATGCTAGATGTTCGACTAATCATGGATCGG	GAAGGTCGGAGTCAACGGATTAGATGTTCGACTAATCATGGATCGC	TACCCAACTCCTTTTGACCTTCTTGAATT	C	G
1108-SNP_KVr_11182	GAAGGTGACCAAGTTCATGCTCACCACTAATTGCCGGCTCTAGT	GAAGGTCGGAGTCAACGGATTCACCACTAATTGCCGGCTCTAGA	CTCTACCGGACCTGGATTAYGACTA	A	T
1109-SNP_KVr_11221	GAAGGTGACCAAGTTCATGCTCTWGGAGGTGGAACATGATTGC	GAAGGTCGGAGTCAACGGATTCTCTWGGAGGTGGAACATGATTGT	GTCCTAATCCTTTAAGAGAGCATCAACAT	C	T
1110-SNP_KVr_11232	GAAGGTGACCAAGTTCATGCTCCTTGTACCAGTCAAGGTTTGTC	GAAGGTCGGAGTCAACGGATTCCCTTGTACCAGTCAAGGTTTGTA	TTTCCGGATTTGAAGGTGACAACATGATT	G	T
1111-SNP_KVr_11244	GAAGGTGACCAAGTTCATGCTTCCCTGGTGTTGCCAAATGTGTT	GAAGGTCGGAGTCAACGGATTCCCTGGTGTTGCCAAATGTGTC	TAAAATGATCAGCTCGGGCAATCCAATTT	A	G
1112-SNP_KVr_11272	GAAGGTGACCAAGTTCATGCTGGTGAYGGTGGTGAAGGTAGAG	GAAGGTCGGAGTCAACGGATTAGGTGAYGGTGGTGAAGGTAGAA	GTCTTACAMACCTCAGCCAATTCATT	C	T
1115-SNP_KVr_00029	GAAGGTGACCAAGTTCATGCTGTCCATATCTTCGTCAACATCATTAAGT	GAAGGTCGGAGTCAACGGATTGTCCATATCTTCGTCAACATCATTAAGA	GGAGATGATGTTGTGGTGGATATTGAAA	A	T
1116-SNP_KVr_00037	GAAGGTGACCAAGTTCATGCTCCTTCTTATGGAAAACAAGAAGATCA	GAAGGTCGGAGTCAACGGATTCCTTCTTATGGAAAACAAGAAGATCG	ATTGAGGTTTTTAGCATGGATGGTTGCAA	A	G
1119-SNP_KVr_00086	GAAGGTGACCAAGTTCATGCTCAGCAAAGTTGGAAGTGGAGGTG	GAAGGTCGGAGTCAACGGATTCAGCAAAGTTGGAAGTGGAGGTA	CTTTTCCCGCTTTTGCAGCTAGGTT	C	T
1120-SNP_KVr_00089	GAAGGTGACCAAGTTCATGCTGTGTGAAAATAACACCGGCCAGG	GAAGGTCGGAGTCAACGGATTGTGTGAAAATAACACCGGCCAGA	GAGGGGCACTTGTATTGCTTGATGTT	C	T
1121-SNP_KVr_00096	GAAGGTGACCAAGTTCATGCTAACACTTGGAGGGGGTAGGCA	GAAGGTCGGAGTCAACGGATTAACACTTGGAGGGGGTAGGCT	GAAGGTCCGTGTGGATATTAGCAGTA	A	T
1122-SNP_KVr_00108	GAAGGTGACCAAGTTCATGCTGTCAGAAACTCATAGTAAGCCTTCTTAT	GAAGGTCGGAGTCAACGGATTCAGAAACTCATAGTAAGCCTTCTTAG	TCTGCTGGGTTTGGAGATGCTCTTA	A	C
1123-SNP_KVr_00114	GAAGGTGACCAAGTTCATGCTGTTCATTCATTCGGGGTGCTTCG	GAAGGTCGGAGTCAACGGATTGTTCATTCATTCGGGGTGCTTCA	TGGCTCAATGAGATCATGGAYGTACAA	C	T
1126-SNP_KVr_00134	GAAGGTGACCAAGTTCATGCTGCGACGAGAGGTTTCAAGACTTG	GAAGGTCGGAGTCAACGGATTGCGACGAGAGGTTTCAAGACTTA	GGATAAGGGATTAACATCCAACAGCAT	C	T
1127-SNP_KVr_00193	GAAGGTGACCAAGTTCATGCTAGCTGTGAGCACAACTCTGAT	GAAGGTCGGAGTCAACGGATTCTAGCTGTGAGCACAACTCTGAG	GAAGATATTCGAGAGCAGTTAGGAAGAT	A	C
1128-SNP_KVr_00216	GAAGGTGACCAAGTTCATGCTCGGAGCTTCCTGAACCAGCTTTA	GAAGGTCGGAGTCAACGGATTGGAGCTTCCTGAACCAGCTTTG	TGCGGTTCATCCCATCTCTAGCAAA	A	G
1129-SNP_KVr_00218	GAAGGTGACCAAGTTCATGCTGGTGGCTGTGCATACTGATTCC	GAAGGTCGGAGTCAACGGATTGGTGGCTGTGCATACTGATTCT	CACCAAAGTAATAAGCAACCGAAAGCAA	C	T
1130-SNP_KVr_00221	GAAGGTGACCAAGTTCATGCTAATGCAGTATAATGCATATCAGCCAAATAT	GAAGGTCGGAGTCAACGGATTAATGCAGTATAATGCATATCAGCCAAATAA	GTGGCAATCGCTGCTGATCCTGAT	A	T
1132-SNP_KVr_00279	GAAGGTGACCAAGTTCATGCTCAARATAGCACAACCAGGCTCCAA	GAAGGTCGGAGTCAACGGATTATAGCACAACCAGGCTCCAG	TGGGGATTYTGTCATTTGTTGATAAGGAT	A	G
1133-SNP_KVr_00296	GAAGGTGACCAAGTTCATGCTAATATCCTCAAGGTGGTAGCCAAGA	GAAGGTCGGAGTCAACGGATTATCCTCAAGGTGGTAGCCAAGG	CCCTTTCTACAGACTGCRCCACTA	A	G
1134-SNP_KVr_00300	GAAGGTGACCAAGTTCATGCTGATCCGACAATGCTGATAGTAACG	GAAGGTCGGAGTCAACGGATTATGATCCGACAATGCTGATAGTAACA	GGAATGGTTATGCTCCCCTTCGTA	C	T
1135-SNP_KVr_00303	GAAGGTGACCAAGTTCATGCTGCAAGTCATCATTCAATGCTAAC	GAAGGTCGGAGTCAACGGATTGCTGCAAGTCATCATTCAATGCTAAA	CTCGACTTCGGATGAATCTCTGCTT	G	T
1136-SNP_KVr_00323	GAAGGTGACCAAGTTCATGCTCCGTATTTAATTTGGGTGACTCACAT	GAAGGTCGGAGTCAACGGATTCCGTATTTAATTTGGGTGACTCACAC	AATCAAACGAYATATGCACCATGCTACAT	A	G
1140-SNP_KVr_00351	GAAGGTGACCAAGTTCATGCTGCATCAGGCTTCATGCTCCAA	GAAGGTCGGAGTCAACGGATTGCATCAGGCTTCATGCTCCAG	CCAAAGATGGGTGATGCAYTGCTATT	A	G
1142-SNP_KVr_00358	GAAGGTGACCAAGTTCATGCTAGAAGGAGATCGAAGAGATAAAAGCA	GAAGGTCGGAGTCAACGGATTAGAAGGAGATCGAAGAGATAAAAGCT	TCAGCTTTCTTCAAYGACTCCTGAGTT	A	T
1144-SNP_KVr_00370	GAAGGTGACCAAGTTCATGCTAACACGCCTGATTGATGGACCG	GAAGGTCGGAGTCAACGGATTCAACACGCCTGATTGATGGACCA	CTAGGAGCTGAGGTGATACTTAAACAAAT	C	T
1145-SNP_KVr_00396	GAAGGTGACCAAGTTCATGCTAAGCTTTGTTGGACTAGATGTTTCACT	GAAGGTCGGAGTCAACGGATTGCTTTGTTGGACTAGATGTTTCACC	GAGGATGATATGATGAGCGAGGAGAA	A	G
1146-SNP_KVr_00407	GAAGGTGACCAAGTTCATGCTCATGAGAGCTGCTTGTGCTGGA	GAAGGTCGGAGTCAACGGATTCATGAGAGCTGCTTGTGCTGGT	CAGCAACTTCGTTCTGGCCAACTAA	A	T
1147-SNP_KVr_00439	GAAGGTGACCAAGTTCATGCTGGTACTTCTTGTTTTGGCGCA	GAAGGTCGGAGTCAACGGATTCTGGTACTTCTTGTTTTGGCGCG	GATGGCAAAAGTRTTAGAGGCTCAGTT	A	G
1149-SNP_KVr_00501	GAAGGTGACCAAGTTCATGCTGGGACAGGTTGGAAGTGGTTATA	GAAGGTCGGAGTCAACGGATTGGGACAGGTTGGAAGTGGTTATC	CTCAYGGCGAAGGCCATTAGCATT	A	C
1153-SNP_KVr_00583	GAAGGTGACCAAGTTCATGCTATAAAATTGATAAGCAAGCATAATAGTTCATC	GAAGGTCGGAGTCAACGGATTGATAAAATTGATAAGCAAGCATAATAGTTCATT	TTTTCAAAGAGGGGCATGAAGGGGAA	C	T
1159-SNP_KVr_00643	GAAGGTGACCAAGTTCATGCTGTTGAAGTTACTGAGCCAGCCT	GAAGGTCGGAGTCAACGGATTGTTGAAGTTACTGAGCCAGCCA	GAGAGGTTGTTATCTTCCTTCACAGAAA	A	T
1160-SNP_KVr_00686	GAAGGTGACCAAGTTCATGCTGTGATGTGGTGGATAYTGTTGAGG	GAAGGTCGGAGTCAACGGATTGGTGATGTGGTGGATAYTGTTGAGA	AAATGGCTCTTCRAAACTCTGCCCAA	C	T
1161-SNP_KVr_00692	GAAGGTGACCAAGTTCATGCTTTATCTGGCGCAGAACTCCCC	GAAGGTCGGAGTCAACGGATTTTTATCTGGCGCAGAACTCCCT	CTGCTTTGGATGGAAGAGGTGATGAT	C	T
1162-SNP_KVr_00718	GAAGGTGACCAAGTTCATGCTCAGTGCAGAAGGTAGAAACATTGCTT	GAAGGTCGGAGTCAACGGATTAGTGCAGAAGGTAGAAACATTGCTG	TTCGCTCCCTTTGAGACAGCATCTT	A	C
1163-SNP_KVr_00730	GAAGGTGACCAAGTTCATGCTATTGCGGCGGCTTCTTATGACTAT	GAAGGTCGGAGTCAACGGATTGCGGCGGCTTCTTATGACTAC	CAGTAATCAGACCACTTGGGATCGTT	A	G
1164-SNP_KVr_00758	GAAGGTGACCAAGTTCATGCTGMCGGTGGTTCAGCTTCGAC	GAAGGTCGGAGTCAACGGATTGGMCGGTGGTTCAGCTTCGAT	TTCCATGAGTGATTCTCCTTCTAACGAAA	C	T
1165-SNP_KVr_00762	GAAGGTGACCAAGTTCATGCTCCATTTACGACACGAAGGCACATTA	GAAGGTCGGAGTCAACGGATTCATTTACGACACGAAGGCACATTG	GGTGTGCAGAATCCTGCYTGTGTT	A	G
1168-SNP_KVr_00778	GAAGGTGACCAAGTTCATGCTAGGCAAAGAGGAAGATGTGAGACTA	GAAGGTCGGAGTCAACGGATTGCAAAGAGGAAGATGTGAGACTC	TTGGCTGCCTCTCGTTGAACTTGTT	A	C
1170-SNP_KVr_00829	GAAGGTGACCAAGTTCATGCTACCCGACTGAGASAGGGTTTTC	GAAGGTCGGAGTCAACGGATTACCCGACTGAGASAGGGTTTTG	TGAAGAGGAGAGTGATGATTTGGTGAT	C	G
1171-SNP_KVr_00837	GAAGGTGACCAAGTTCATGCTGTTTTTGACCCTTTTGCATTTTTGTTGTTTA	GAAGGTCGGAGTCAACGGATTGTTTTTGACCCTTTTGCATTTTTGTTGTTTT	CACTTACATGGAGAACCACTTTTCAAGAT	A	T
1172-SNP_KVr_00845	GAAGGTGACCAAGTTCATGCTCGCAAATGTTTTCACCATTTACATATGGA	GAAGGTCGGAGTCAACGGATTGCAAATGTTTTCACCATTTACATATGGC	CCTTTGATGAACACCTCAAGGCACAT	A	C
1174-SNP_KVr_00911	GAAGGTGACCAAGTTCATGCTGGGTTCATCAATGGTGGACACA	GAAGGTCGGAGTCAACGGATTGGGTTCATCAATGGTGGACACG	GAATCCAGACACAAACAAGGACCARTA	A	G
1176-SNP_KVr_00958	GAAGGTGACCAAGTTCATGCTCTCAACACCCAATTTCTTACTTTCAC	GAAGGTCGGAGTCAACGGATTCTCAACACCCAATTTCTTACTTTCAG	ACAAACAGCGAAGAGTGGTGTGTCT	C	G
1177-SNP_KVr_00961	GAAGGTGACCAAGTTCATGCTCGAAGAGTGGTGTGTCTGCAGT	GAAGGTCGGAGTCAACGGATTGAAGAGTGGTGTGTCTGCAGC	CCAATTTCTTACTTTCASGGCCTCCT	A	G
1178-SNP_KVr_00969	GAAGGTGACCAAGTTCATGCTGTTCTGCTTCCTTTTGAGCCCT	GAAGGTCGGAGTCAACGGATTGTTCTGCTTCCTTTTGAGCCCG	AAAGCCCAGATGAGGGCCATGTTA	A	C
1179-SNP_KVr_00974	GAAGGTGACCAAGTTCATGCTACGATGTATCCGCTCCTTTCGC	GAAGGTCGGAGTCAACGGATTCACGATGTATCCGCTCCTTTCGT	GTTTCAACAGGTCAGTGAGGGAGTT	C	T
1181-SNP_KVr_01012	GAAGGTGACCAAGTTCATGCTAAGCAGGATTAATGGTGGTGGATATT	GAAGGTCGGAGTCAACGGATTAGCAGGATTAATGGTGGTGGATATC	CATTCCGTAAGGCATTGCTGGTGTA	A	G
1186-SNP_KVr_01078	GAAGGTGACCAAGTTCATGCTAGATGTGGAATGGGGTTGTTTCG	GAAGGTCGGAGTCAACGGATTAGATGTGGAATGGGGTTGTTTCC	TTCTTCACCGCAACATTATGCCTACAATT	C	G
1187-SNP_KVr_01086	GAAGGTGACCAAGTTCATGCTCCTCCCTATCAACCTTATGTATGTC	GAAGGTCGGAGTCAACGGATTCCCTCCCTATCAACCTTATGTATGTT	GAGTCCAGATATAAAGAATTGGTGTAGCTT	C	T
1192-SNP_KVr_01151	GAAGGTGACCAAGTTCATGCTAGAGATCAAGGAGGGTGATTCTGTA	GAAGGTCGGAGTCAACGGATTAGATCAAGGAGGGTGATTCTGTG	CACATTACCGTCAGAATCAACATCAACAA	A	G
1193-SNP_KVr_01162	GAAGGTGACCAAGTTCATGCTCATCTGCACCTATTCCAGCAATCA	GAAGGTCGGAGTCAACGGATTATCTGCACCTATTCCAGCAATCG	GATAGATCCAGTGGCCTGGAAGATA	A	G
1194-SNP_KVr_01171	GAAGGTGACCAAGTTCATGCTATCACTGGTGAAGACAAAAGGTTCG	GAAGGTCGGAGTCAACGGATTCATCACTGGTGAAGACAAAAGGTTCA	CTGTTGCGAATGTTGTCACAAAACGTAAA	C	T
1195-SNP_KVr_01196	GAAGGTGACCAAGTTCATGCTAGTGTCGAGGTCGGATGGTTCA	GAAGGTCGGAGTCAACGGATTGTGTCGAGGTCGGATGGTTCG	GGTATCTCCTCCTTCATAAACTTCAACAA	A	G
1196-SNP_KVr_01257	GAAGGTGACCAAGTTCATGCTGAAGAAATAGAAGTGTCCTCTGCG	GAAGGTCGGAGTCAACGGATTGAAGAAATAGAAGTGTCCTCTGCC	GACTCCTTGTTGTCGGCTTAAAGCAT	C	G
1197-SNP_KVr_01260	GAAGGTGACCAAGTTCATGCTGGATATTACCAAATTGATTTTCACTA	GAAGGTCGGAGTCAACGGATTGCTGGATATTACCAAATTGATTTTCACTG	CAGTAAGAGAAAAAAAGGTGATCCGTCAT	A	G
1198-SNP_KVr_01264	GAAGGTGACCAAGTTCATGCTGAGGCACTAGCAGAGGCATTTAATTT	GAAGGTCGGAGTCAACGGATTAGGCACTAGCAGAGGCATTTAATTC	GGTGATAAAAAGATCTTCCCTCTTGACAA	A	G
1199-SNP_KVr_01274	GAAGGTGACCAAGTTCATGCTCGAATAAAACTCCGATTGCCTTAAAATC	GAAGGTCGGAGTCAACGGATTCGAATAAAACTCCGATTGCCTTAAAATG	CAGCTGGTTGGCCAAGTAATGTGAA	C	G
1200-SNP_KVr_01275	GAAGGTGACCAAGTTCATGCTGTTGGCCAAGTAATGTGAAACCTGT	GAAGGTCGGAGTCAACGGATTGTTGGCCAAGTAATGTGAAACCTGA	CGCGAATAAAACTCCGATTGCCTTAAAAT	A	T
1201-SNP_KVr_01276	GAAGGTGACCAAGTTCATGCTAAAGTCGAAGGGAATTTGTTTGGGG	GAAGGTCGGAGTCAACGGATTAAAGTCGAAGGGAATTTGTTTGGGA	CGAATCAACTAAAGCTTGAACCATCACAA	C	T
1202-SNP_KVr_01295	GAAGGTGACCAAGTTCATGCTGGTGACAGTGAAAAGTCCCTAAAAC	GAAGGTCGGAGTCAACGGATTGGTGACAGTGAAAAGTCCCTAAAAG	TCTCAATTGCTTTCTTGRACTTCTGAACTT	C	G
1203-SNP_KVr_01334	GAAGGTGACCAAGTTCATGCTAGTAAGGCTTTTCCTTGAAGCGG	GAAGGTCGGAGTCAACGGATTCAGTAAGGCTTTTCCTTGAAGCGA	GAGCTGCYGGATATGCTCCCAT	C	T
1205-SNP_KVr_01338	GAAGGTGACCAAGTTCATGCTCCTGATAACCCTCTATATCGGTAC	GAAGGTCGGAGTCAACGGATTCCCTGATAACCCTCTATATCGGTAT	CTCAGAATTTTTAGGTTCACCCCAGTAAT	C	T
1207-SNP_KVr_01370	GAAGGTGACCAAGTTCATGCTGGTTGGGTTTGRTACCTAGTGG	GAAGGTCGGAGTCAACGGATTGTGGTTGGGTTTGRTACCTAGTGT	ACTATCTCCTGATCCTTGAGATTGTARTAT	G	T
1211-SNP_KVr_01400	GAAGGTGACCAAGTTCATGCTCCCCAGTACCAACCACGGCT	GAAGGTCGGAGTCAACGGATTCCCCAGTACCAACCACGGCA	TAGGCCGCCTCGCAATTTGGTATTA	A	T
1214-SNP_KVr_01405	GAAGGTGACCAAGTTCATGCTCAAAACATTCTCCTCCGCAGAATTC	GAAGGTCGGAGTCAACGGATTCAAAACATTCTCCTCCGCAGAATTA	GTAGTGGAAGATGATGAGWATCTACTTTTA	G	T
1216-SNP_KVr_01457	GAAGGTGACCAAGTTCATGCTTCCCTTCAACAATTCCTCTTGCAT	GAAGGTCGGAGTCAACGGATTCCCTTCAACAATTCCTCTTGCAC	GACAGAATGATTTCCAGCTTAGAGGATT	A	G
1217-SNP_KVr_01458	GAAGGTGACCAAGTTCATGCTAGTGTTGTAAACCTGTCTTTCATACGT	GAAGGTCGGAGTCAACGGATTAGTGTTGTAAACCTGTCTTTCATACGA	GGCAAAAGAAGAAGCTGGGAGAGTT	A	T
1218-SNP_KVr_01459	GAAGGTGACCAAGTTCATGCTGCAGAGCGAGCTGTTTTGGTG	GAAGGTCGGAGTCAACGGATTCGCAGAGCGAGCTGTTTTGGTA	GACAGGAAAGGAAGACATAAGGGCAA	C	T
1220-SNP_KVr_01462	GAAGGTGACCAAGTTCATGCTGTTTTCAATATTATCAATTTCATCGTCCAG	GAAGGTCGGAGTCAACGGATTGTGTTTTCAATATTATCAATTTCATCGTCCAA	AAGATGCTGTCTGTAATGTCYGCGATA	C	T
1221-SNP_KVr_01482	GAAGGTGACCAAGTTCATGCTAGAGCTGGCTGAAACTACTTCTGT	GAAGGTCGGAGTCAACGGATTGAGCTGGCTGAAACTACTTCTGG	GGTCATGCACCTCCAAATGTTCAGTT	A	C
1222-SNP_KVr_01499	GAAGGTGACCAAGTTCATGCTTTTGGCACTTGCTTATCTTTGATGGA	GAAGGTCGGAGTCAACGGATTTTGGCACTTGCTTATCTTTGATGGT	YGGGAATGGTGTTGGATCAAGGGTT	A	T
1223-SNP_KVr_01506	GAAGGTGACCAAGTTCATGCTTTAGCAAGGCTTCTGGATGGGTTT	GAAGGTCGGAGTCAACGGATTAGCAAGGCTTCTGGATGGGTTC	GAACTAGAGTAACTGCCAGCCCTA	A	G
1225-SNP_KVr_01514	GAAGGTGACCAAGTTCATGCTCTGCCATGACCACTTAATGAAGAT	GAAGGTCGGAGTCAACGGATTCTGCCATGACCACTTAATGAAGAC	CCATACAGAGATTCAAAGTTGACTAGACTT	A	G
1226-SNP_KVr_01534	GAAGGTGACCAAGTTCATGCTCTAGTATTGATTTCTGTTCAAGCAG	GAAGGTCGGAGTCAACGGATTCTCTAGTATTGATTTCTGTTCAAGCAC	GCGTGGGGATTTACAGGYGAAGTA	C	G
1227-SNP_KVr_01550	GAAGGTGACCAAGTTCATGCTGTAGGTCGTGCAACTGGGTCG	GAAGGTCGGAGTCAACGGATTAGTAGGTCGTGCAACTGGGTCA	CCGATGCCAAAAATTTTATAAGACTGTGTT	C	T
1228-SNP_KVr_01624	GAAGGTGACCAAGTTCATGCTTGTTTTGAGAGAAAGTTGGTCAATGC	GAAGGTCGGAGTCAACGGATTTTGTTTTGAGAGAAAGTTGGTCAATGA	CGTGGATGCGGAGCTAAGATCTTAT	G	T
1229-SNP_KVr_01655	GAAGGTGACCAAGTTCATGCTCCTGAAATACTTGGAAGCACCAATTT	GAAGGTCGGAGTCAACGGATTCCTGAAATACTTGGAAGCACCAATTC	GGCAAAAACTTTTTTCAGAGACTGAAGTTA	A	G
1230-SNP_KVr_01657	GAAGGTGACCAAGTTCATGCTCAGGTGAAAGATGTGGATCGATAACT	GAAGGTCGGAGTCAACGGATTAGGTGAAAGATGTGGATCGATAACG	CTTTCTTCACAACCACAACTTAAGCTTCAA	A	C
1231-SNP_KVr_01665	GAAGGTGACCAAGTTCATGCTGCAAAGACTGTGAACGCAAGTATG	GAAGGTCGGAGTCAACGGATTGGCAAAGACTGTGAACGCAAGTATA	CWGTAAAAGGATGTAACGATGATAGTTCAT	C	T
1232-SNP_KVr_01666	GAAGGTGACCAAGTTCATGCTCTAGGCAGCAAGGGAAAAGAC	GAAGGTCGGAGTCAACGGATTCTCTAGGCAGCAAGGGAAAAGAT	AATTCCCACTATGTTTCCGAGATTGCTT	C	T
1233-SNP_KVr_01672	GAAGGTGACCAAGTTCATGCTCATAGCCGTAACAGCCGCC	GAAGGTCGGAGTCAACGGATTACTCATAGCCGTAACAGCCGCT	TTATTGAGTTGCTGTTCGGAWGATACGAA	C	T
1234-SNP_KVr_01699	GAAGGTGACCAAGTTCATGCTAGTGAGTCTGGAAGAAGCTCGG	GAAGGTCGGAGTCAACGGATTCAGTGAGTCTGGAAGAAGCTCGA	SGCCGACTTGAAGAACTCGAAAGTA	C	T
1235-SNP_KVr_01744	GAAGGTGACCAAGTTCATGCTAGGGATACACCAGTTGTTTGGTTTG	GAAGGTCGGAGTCAACGGATTAAAGGGATACACCAGTTGTTTGGTTTA	CCATTTGAGACGGGCGYGGCAA	C	T
1236-SNP_KVr_01812	GAAGGTGACCAAGTTCATGCTAACCATCAAATTAGGAGGAATCGACAA	GAAGGTCGGAGTCAACGGATTCCATCAAATTAGGAGGAATCGACAC	CGAACGGTGGTGTTGTTGATCAAGAA	A	C
1237-SNP_KVr_01813	GAAGGTGACCAAGTTCATGCTGGAGGTATCGGGAAAGCCAATC	GAAGGTCGGAGTCAACGGATTAAGGAGGTATCGGGAAAGCCAATT	TTCTTTCTCCGCGTCCTACAAGCTT	C	T
1239-SNP_KVr_01833	GAAGGTGACCAAGTTCATGCTGGAGTTGAAATTTCAGTGGGCG	GAAGGTCGGAGTCAACGGATTGTGGAGTTGAAATTTCAGTGGGCA	GTCCAAGAAGGCAATCAAAACTGAACATA	C	T
1240-SNP_KVr_01858	GAAGGTGACCAAGTTCATGCTAGATTAGCAATGGTTTCAACAGTAGCA	GAAGGTCGGAGTCAACGGATTAGCAATGGTTTCAACAGTAGCC	GTGAGGTGTTATGAGGTTGGGATTAATAA	A	C
1245-SNP_KVr_01961	GAAGGTGACCAAGTTCATGCTGTATTTGATGACTGATTCAGAGTTTCTC	GAAGGTCGGAGTCAACGGATTGGTATTTGATGACTGATTCAGAGTTTCTT	GATCCMCCTTGAGAACCCTCCTT	C	T
1247-SNP_KVr_02015	GAAGGTGACCAAGTTCATGCTACACCCACAAATCAAACTAGTCCAC	GAAGGTCGGAGTCAACGGATTACACCCACAAATCAAACTAGTCCAG	GAAGGTGTTTGATGAAATGTCTGAGAGAA	C	G
1248-SNP_KVr_02023	GAAGGTGACCAAGTTCATGCTCCCATCTCTACTTCAATTCAGCTTG	GAAGGTCGGAGTCAACGGATTGCCCATCTCTACTTCAATTCAGCTTA	GGCTGTTYGGTGTGGGATACAGAT	C	T
1249-SNP_KVr_02048	GAAGGTGACCAAGTTCATGCTATAAAGATGAGTGGTAATGAGGTGTTC	GAAGGTCGGAGTCAACGGATTCATAAAGATGAGTGGTAATGAGGTGTTT	GTGGCACCGCACGAACAGCAAA	C	T
1250-SNP_KVr_02051	GAAGGTGACCAAGTTCATGCTGGGCCTTAAGCCCATAAACTCTG	GAAGGTCGGAGTCAACGGATTATGGGCCTTAAGCCCATAAACTCTA	CCGTGGACAAGTAAGYTGTTGATGTT	C	T
1255-SNP_KVr_02069	GAAGGTGACCAAGTTCATGCTGAACTTTCTGGCAGAATTAGGTGGT	GAAGGTCGGAGTCAACGGATTAACTTTCTGGCAGAATTAGGTGGG	TGTGCTATGCTTAGTATTAGATTCCGGAA	A	C
1257-SNP_KVr_02084	GAAGGTGACCAAGTTCATGCTAGAGAAGGGAAATAGAAGGGAGACA	GAAGGTCGGAGTCAACGGATTAGAAGGGAAATAGAAGGGAGACG	GTACTGTGCACAAAAGAYAATATACCCAAT	A	G
1259-SNP_KVr_02117	GAAGGTGACCAAGTTCATGCTATGGAGCATGAGAAGGCAGTGC	GAAGGTCGGAGTCAACGGATTCATGGAGCATGAGAAGGCAGTGA	CTTCTCACTACTAGTCCTCTCAGCAA	G	T
1260-SNP_KVr_02125	GAAGGTGACCAAGTTCATGCTCAGGCCATTTGGCTGTGGAGTT	GAAGGTCGGAGTCAACGGATTAGGCCATTTGGCTGTGGAGTG	GGTCCATCTCTGTCATAACCACCAA	A	C
1262-SNP_KVr_02154	GAAGGTGACCAAGTTCATGCTCATCATCTATTCAAGGGGCTTCAC	GAAGGTCGGAGTCAACGGATTCATCATCTATTCAAGGGGCTTCAG	CCTTTCCCAAATYTCTTCTGTCTCACTT	C	G
1263-SNP_KVr_02183	GAAGGTGACCAAGTTCATGCTCAGATGACATGGCTGAGATAGGG	GAAGGTCGGAGTCAACGGATTCAGATGACATGGCTGAGATAGGC	ATCTTCAGGTGTAGCATTRGCCATCTT	C	G
1270-SNP_KVr_02353	GAAGGTGACCAAGTTCATGCTGTTTGGTTGGTYCTGATCTTTGCGT	GAAGGTCGGAGTCAACGGATTGGTTGGTYCTGATCTTTGCGG	ATCACCAGGATTAGTATAAGCATMCGATAA	A	C
1272-SNP_KVr_02363	GAAGGTGACCAAGTTCATGCTGACAAGTTCAAAAAGCAGCAAGAGATA	GAAGGTCGGAGTCAACGGATTACAAGTTCAAAAAGCAGCAAGAGATG	TTGAACTTGCTTTTATGCTGGAAAGGGTA	A	G
1273-SNP_KVr_02364	GAAGGTGACCAAGTTCATGCTAACTTGCTTTTATGCTGGAAAGGGTAT	GAAGGTCGGAGTCAACGGATTCTTGCTTTTATGCTGGAAAGGGTAG	AGAGCTTAGACAAGTTCAAAAAGCAGCAA	A	C
1274-SNP_KVr_02419	GAAGGTGACCAAGTTCATGCTCTGCGCCTTTAGCATCAGCAG	GAAGGTCGGAGTCAACGGATTTCTGCGCCTTTAGCATCAGCAT	TRGAAAAGGATGTGGAAGGT	G	T
1277-SNP_KVr_02479	GAAGGTGACCAAGTTCATGCTCAAATGAGAATAAGCCTGTGATGTCA	GAAGGTCGGAGTCAACGGATTCAAATGAGAATAAGCCTGTGATGTCG	CAGCAACTACACACRGTGATGGCT	A	G
1278-SNP_KVr_02480	GAAGGTGACCAAGTTCATGCTGCAACTACACACRGTGATGGCTT	GAAGGTCGGAGTCAACGGATTCAACTACACACRGTGATGGCTC	AAATGAGAATAAGCCTGTGATGTCRGAAT	A	G
1279-SNP_KVr_02482	GAAGGTGACCAAGTTCATGCTTTTAAAAGCGCTAAAAGACATGYAACAT	GAAGGTCGGAGTCAACGGATTCTTTTAAAAGCGCTAAAAGACATGYAACAA	GCCATCACYGTGTGTAGTTGCTGAA	A	T
1280-SNP_KVr_02483	GAAGGTGACCAAGTTCATGCTAAACACTTTTAAAAGCGCTAAAAGACATGT	GAAGGTCGGAGTCAACGGATTCACTTTTAAAAGCGCTAAAAGACATGC	GCCATCACYGTGTGTAGTTGCTGAA	A	G
1285-SNP_KVr_02562	GAAGGTGACCAAGTTCATGCTCCAGCTCCACCGTCTCCTTTG	GAAGGTCGGAGTCAACGGATTCCAGCTCCACCGTCTCCTTTA	CCCGGAGCTTACAAGAGTGTYGA	C	T
1286-SNP_KVr_02594	GAAGGTGACCAAGTTCATGCTACTGTTGCAAAAGCCGAGGCG	GAAGGTCGGAGTCAACGGATTGACTGTTGCAAAAGCCGAGGCT	CTTTCCACTAATTTTCTCRTGGAGTATCTT	G	T
1293-SNP_KVr_02668	GAAGGTGACCAAGTTCATGCTCAATAAATCCYGCAATCAAACCAGCT	GAAGGTCGGAGTCAACGGATTCAATAAATCCYGCAATCAAACCAGCA	TAAAAAGATTTTCGTGTGGACTGTTGGWAT	A	T
1294-SNP_KVr_02707	GAAGGTGACCAAGTTCATGCTAAACATAGGTGAGCCCACACTTG	GAAGGTCGGAGTCAACGGATTGTAAACATAGGTGAGCCCACACTTT	TCATGGCGAAYCATTTTGATAGGCATTATT	G	T
1298-SNP_KVr_02736	GAAGGTGACCAAGTTCATGCTGGCAAGAGAGGAGGAAAGTCG	GAAGGTCGGAGTCAACGGATTAAATGGCAAGAGAGGAGGAAAGTCA	CAAAACAACCAAGTCTCTCGTGTTCAATT	C	T
1301-SNP_KVr_02858	GAAGGTGACCAAGTTCATGCTCAACCTCAGGATGTGACAACAAC	GAAGGTCGGAGTCAACGGATTCTCAACCTCAGGATGTGACAACAAA	GGGCTAAGTTRCCGTTGATTCGGAA	G	T
1307-SNP_KVr_03037	GAAGGTGACCAAGTTCATGCTCGCTTGCAACACGCTGCTGAA	GAAGGTCGGAGTCAACGGATTCGCTTGCAACACGCTGCTGAG	GTCTGCRGTTATGGACGGGAAGAA	A	G
1311-SNP_KVr_03180	GAAGGTGACCAAGTTCATGCTTGTCTGATAACTAGAACTTCCCCTA	GAAGGTCGGAGTCAACGGATTGTCTGATAACTAGAACTTCCCCTG	CTCARCAAAATGATATATATAAAGGAGAAA	A	G
1312-SNP_KVr_03196	GAAGGTGACCAAGTTCATGCTAGCGGGATATAATGGGTATGTTTGATA	GAAGGTCGGAGTCAACGGATTGCGGGATATAATGGGTATGTTTGATC	GTGATGCAATGGATGAAAGTTGAGACTAT	A	C
1317-SNP_KVr_03241	GAAGGTGACCAAGTTCATGCTGAGAATCCATAATAACCATTACAAACAATAAG	GAAGGTCGGAGTCAACGGATTGAGAATCCATAATAACCATTACAAACAATAAA	GTGCTKACTGCTTAGGTTTGGTTGTTT	C	T
1320-SNP_KVr_03250	GAAGGTGACCAAGTTCATGCTTCTTCACTATCGTTATCAAAATCAAAACT	GAAGGTCGGAGTCAACGGATTCTTCACTATCGTTATCAAAATCAAAACC	TTTAATGAGCTGAGTTTCGAGGAGGAA	A	G
1323-SNP_KVr_03285	GAAGGTGACCAAGTTCATGCTGTGGTTGGGTTTGGTTTTCTCGG	GAAGGTCGGAGTCAACGGATTGTGGTTGGGTTTGGTTTTCTCGC	TAGKTCTTGAGCTTGTGTA	C	G
1324-SNP_KVr_03333	GAAGGTGACCAAGTTCATGCTCCACTTGTCATGCTCCTAAGTTG	GAAGGTCGGAGTCAACGGATTGCCACTTGTCATGCTCCTAAGTTA	CACCCGGCTTCAAAACCCGGAA	C	T
1325-SNP_KVr_03335	GAAGGTGACCAAGTTCATGCTGGGGATAATACYTTTGATGGGGCT	GAAGGTCGGAGTCAACGGATTGGGATAATACYTTTGATGGGGCG	GCATGACAAGTGGCCTCAATSGAAT	A	C
1328-SNP_KVr_03429	GAAGGTGACCAAGTTCATGCTGTCGAGGGGGTCTTGGGATC	GAAGGTCGGAGTCAACGGATTGTCGAGGGGGTCTTGGGATG	AGGAAGACWCTCCCACAGAACCTA	C	G
1330-SNP_KVr_03508	GAAGGTGACCAAGTTCATGCTCAACCCTTTTCAGGCTTTATGCGTT	GAAGGTCGGAGTCAACGGATTCAACCCTTTTCAGGCTTTATGCGTA	CTTCGACATGGACAGTAGACTAGCTA	A	T
1334-SNP_KVr_03547	GAAGGTGACCAAGTTCATGCTGGAGTAGTGCTGCGAGTGTG	GAAGGTCGGAGTCAACGGATTAGGGAGTAGTGCTGCGAGTGTA	CTCTCTTTGCCTTCAAACTCTCATACAT	C	T
1335-SNP_KVr_03556	GAAGGTGACCAAGTTCATGCTAATTGCAAGCTCAGGTCTACTCTG	GAAGGTCGGAGTCAACGGATTGTAATTGCAAGCTCAGGTCTACTCTT	CACCGCAACGGTATTCACATAACCAT	G	T
1336-SNP_KVr_03574	GAAGGTGACCAAGTTCATGCTCCCCATCCTCTTCAAACACGCT	GAAGGTCGGAGTCAACGGATTCCCATCCTCTTCAAACACGCC	TGGTGGACTTGACTGAGTCGACTT	A	G
1341-SNP_KVr_03693	GAAGGTGACCAAGTTCATGCTTGGCGAAAGGCGGATTATGTTAAA	GAAGGTCGGAGTCAACGGATTGGCGAAAGGCGGATTATGTTAAG	GTGATGGTGTTGGTGGYGGTGT	A	G
1343-SNP_KVr_03721	GAAGGTGACCAAGTTCATGCTTCTTGACCTTCTTGAATTTTGTTGC	GAAGGTCGGAGTCAACGGATTATCTTCTTGACCTTCTTGAATTTTGTTGT	GCACTGAAAACAGCAAARGCTGTGAAA	C	T
1344-SNP_KVr_03722	GAAGGTGACCAAGTTCATGCTGACCTTCTTGAATTTTGTTGYGCCA	GAAGGTCGGAGTCAACGGATTGACCTTCTTGAATTTTGTTGYGCCC	GCACTGAAAACAGCAAARGCTGTGAAA	A	C
1347-SNP_KVr_03727	GAAGGTGACCAAGTTCATGCTCACAACCGGTCTCAACGTCAG	GAAGGTCGGAGTCAACGGATTCCACAACCGGTCTCAACGTCAA	TTTCAGGGCTTGTACATTTAGCTAGTMTT	C	T
1353-SNP_KVr_03846	GAAGGTGACCAAGTTCATGCTACGTGTCCCTAGGATTCTTGCC	GAAGGTCGGAGTCAACGGATTACGTGTCCCTAGGATTCTTGCG	CCTCGGAAAACGTCAAAGTATATGACAAA	C	G
1357-SNP_KVr_03920	GAAGGTGACCAAGTTCATGCTCCCCATCATAAAACTCGGTGGTG	GAAGGTCGGAGTCAACGGATTCCCCATCATAAAACTCGGTGGTC	GCCGGGTGGGATGTATGTTTCATAT	C	G
1366-SNP_KVr_04027	GAAGGTGACCAAGTTCATGCTCCCTTCACAATCCCACTCTCAT	GAAGGTCGGAGTCAACGGATTCCCTTCACAATCCCACTCTCAA	CATTTTGTGTCGCTGGAACGGAGAA	A	T
1377-SNP_KVr_04153	GAAGGTGACCAAGTTCATGCTGTTGGAAGCAATGCTAGATGTTGTG	GAAGGTCGGAGTCAACGGATTAGTTGGAAGCAATGCTAGATGTTGTA	ATGTTCTTCTCCTCATWGAAAGAGACCTT	C	T
1386-SNP_KVr_04229	GAAGGTGACCAAGTTCATGCTGGTAGACGAAGAGGCTTGTCC	GAAGGTCGGAGTCAACGGATTGGGTAGACGAAGAGGCTTGTCT	CCTTGACCAGATCTCTGAGCCAAA	C	T
1389-SNP_KVr_04341	GAAGGTGACCAAGTTCATGCTTGGGAAGAAGAGWAAGAATAGGGG	GAAGGTCGGAGTCAACGGATTGGGAAGAAGAGWAAGAATAGGGC	CACCASTCACCCGTTCTTTCACTAA	C	G
1395-SNP_KVr_04433	GAAGGTGACCAAGTTCATGCTTCTCATTATTCCCAACCACCATCA	GAAGGTCGGAGTCAACGGATTCTCATTATTCCCAACCACCATCG	ATGTAGGACCTGTTTTTGKTGGAAATGATT	A	G
1396-SNP_KVr_04463	GAAGGTGACCAAGTTCATGCTAGCAAGCAGCCGGGACTCG	GAAGGTCGGAGTCAACGGATTATAAGCAAGCAGCCGGGACTCA	GATTGGACGATCGTATATTCATATGAGGTA	C	T
1398-SNP_KVr_04493	GAAGGTGACCAAGTTCATGCTCAAGAAGTGAAAGATAAGGCAGTTAG	GAAGGTCGGAGTCAACGGATTCTCAAGAAGTGAAAGATAAGGCAGTTAA	CCGTGTTGCGTGACATCYAACACA	C	T
1403-SNP_KVr_04628	GAAGGTGACCAAGTTCATGCTCACAGGACTCCTGTTTTATCG	GAAGGTCGGAGTCAACGGATTAGCTCACAGGACTCCTGTTTTATCA	GGACCATAAATCCCCATATAATGTCACAA	C	T
1404-SNP_KVr_04676	GAAGGTGACCAAGTTCATGCTGCATTGGAGATGGCAAGACATCG	GAAGGTCGGAGTCAACGGATTGCATTGGAGATGGCAAGACATCC	TGGCTTCTCTAAAGGCCTTGGTGTT	C	G
1407-SNP_KVr_04731	GAAGGTGACCAAGTTCATGCTCACCCTACTYTTCAACTCCTCG	GAAGGTCGGAGTCAACGGATTCCACCCTACTYTTCAACTCCTCA	GAGAGGAAGAGGATTTKTGAGGAGAA	C	T
1408-SNP_KVr_04734	GAAGGTGACCAAGTTCATGCTCGATTGAGACGATTCCGTGTGTC	GAAGGTCGGAGTCAACGGATTCGATTGAGACGATTCCGTGTGTT	CTCATCGCCCACTTGGCCTTCTT	C	T
1411-SNP_KVr_04810	GAAGGTGACCAAGTTCATGCTGCGGGATGGATGGGAATGGG	GAAGGTCGGAGTCAACGGATTGGCGGGATGGATGGGAATGGT	CCCCATCATAMTCAAATTCCAAACCCAA	G	T
1415-SNP_KVr_04843	GAAGGTGACCAAGTTCATGCTTTGTTCATTGTTCTTTTGTTCAGAATCCT	GAAGGTCGGAGTCAACGGATTGTTCATTGTTCTTTTGTTCAGAATCCG	AAATAAARATGGCAAAGAGAATGGAAGTG	A	C
1421-SNP_KVr_04899	GAAGGTGACCAAGTTCATGCTCGATCTTCCCAATTCCCCTCATTT	GAAGGTCGGAGTCAACGGATTGATCTTCCCAATTCCCCTCATTC	GTTACTGAGGATATGRGTGAGGGTAA	A	G
1423-SNP_KVr_04996	GAAGGTGACCAAGTTCATGCTCCCTTCACAATCCCACTCTCAT	GAAGGTCGGAGTCAACGGATTCCCTTCACAATCCCACTCTCAA	AAGTTGTGTCGCTGGAACGGAGAAA	A	T
1425-SNP_KVr_05001	GAAGGTGACCAAGTTCATGCTACCATCTTGATGAAGCCTGTGAC	GAAGGTCGGAGTCAACGGATTGACCATCTTGATGAAGCCTGTGAT	GGATCGGGACTGCTSACTAGCAT	C	T
1426-SNP_KVr_05010	GAAGGTGACCAAGTTCATGCTGTGTTTTGGGCTTTAAGAGGTGGT	GAAGGTCGGAGTCAACGGATTGTTTTGGGCTTTAAGAGGTGGC	ACAAGCAATGGGAGAAGMTAGCACAA	A	G
1427-SNP_KVr_05016	GAAGGTGACCAAGTTCATGCTAAGCAAAATAGAAATCAACTGTCCACG	GAAGGTCGGAGTCAACGGATTAAAGCAAAATAGAAATCAACTGTCCACA	AAGGAGAAGATTACTAGAAGATAAGGAGTT	C	T
1429-SNP_KVr_05041	GAAGGTGACCAAGTTCATGCTGGTTATGGTGTTTCGGTATGTTGTCA	GAAGGTCGGAGTCAACGGATTGGTTATGGTGTTTCGGTATGTTGTCT	AAACTTCCAAAGACRACCCTAATCAAT	A	T
1430-SNP_KVr_05042	GAAGGTGACCAAGTTCATGCTAACCAATCAARAAACTTCCAAAGACG	GAAGGTCGGAGTCAACGGATTCTAACCAATCAARAAACTTCCAAAGACA	GGTTATGGTGTTTCGGTATGTTGTCWATT	C	T
1436-SNP_KVr_05172	GAAGGTGACCAAGTTCATGCTCAAGAAKGGGAGTTGAAGTTGCATC	GAAGGTCGGAGTCAACGGATTACAAGAAKGGGAGTTGAAGTTGCATT	CCGGARTAGTAGCCACATACCCAT	C	T
1437-SNP_KVr_05196	GAAGGTGACCAAGTTCATGCTGTTTGAAAGCAGAGGAGATGGCG	GAAGGTCGGAGTCAACGGATTGTTTGAAAGCAGAGGAGATGGCA	GGACATAACCRGTTGCACGATGTTTT	C	T
1443-SNP_KVr_05291	GAAGGTGACCAAGTTCATGCTGTCAGCATCCTTCGATTGTTAGG	GAAGGTCGGAGTCAACGGATTCGTCAGCATCCTTCGATTGTTAGA	GCCTTATCAGGGCGAGTGGGAT	C	T
1445-SNP_KVr_05336	GAAGGTGACCAAGTTCATGCTACTCGCCGGAGGAGGATCC	GAAGGTCGGAGTCAACGGATTCACTCGCCGGAGGAGGATCA	GGCTATGATGTGAGCAAGCTTCACAA	G	T
1448-SNP_KVr_05437	GAAGGTGACCAAGTTCATGCTCACAACTCCATACCCKCCTTCG	GAAGGTCGGAGTCAACGGATTACACAACTCCATACCCKCCTTCA	TCGAAACGGCGACGYTTGGCTTT	C	T
1452-SNP_KVr_05477	GAAGGTGACCAAGTTCATGCTCCCAAAAGGCCTCTCTATCCA	GAAGGTCGGAGTCAACGGATTCCCAAAAGGCCTCTCTATCCC	CAGAAGAAGATTAAGAGGTTACGGGATTA	A	C
1453-SNP_KVr_05499	GAAGGTGACCAAGTTCATGCTACTTGATCTCCACAACGATGAGC	GAAGGTCGGAGTCAACGGATTCACTTGATCTCCACAACGATGAGT	CSGAGTTGAGTTGTCCCGGGAA	C	T
1457-SNP_KVr_05538	GAAGGTGACCAAGTTCATGCTGGGAGAATGAGGAAGTGGCAAC	GAAGGTCGGAGTCAACGGATTAGGGAGAATGAGGAAGTGGCAAT	CGCATTCGCATCCCCAACCACAA	C	T
1459-SNP_KVr_05609	GAAGGTGACCAAGTTCATGCTTATGTGTGAGATGGAGGATGGTG	GAAGGTCGGAGTCAACGGATTGTTATGTGTGAGATGGAGGATGGTT	CCCACAAGTTTATCACTTCTCTCCRAA	G	T
1468-SNP_KVr_05767	GAAGGTGACCAAGTTCATGCTCATCGAAGCCTCATTCGTAGGTA	GAAGGTCGGAGTCAACGGATTCATCGAAGCCTCATTCGTAGGTG	CCCTACCACCCCAAACATCTACTAT	A	G
1469-SNP_KVr_05848	GAAGGTGACCAAGTTCATGCTGGAGAAAGTAGCTGCTCAGGTG	GAAGGTCGGAGTCAACGGATTAATGGAGAAAGTAGCTGCTCAGGTA	CCAATATAAGTCACACACGGCCCAT	C	T
1471-SNP_KVr_05989	GAAGGTGACCAAGTTCATGCTGACAGGGATCTCTGCCTTCACT	GAAGGTCGGAGTCAACGGATTGACAGGGATCTCTGCCTTCACA	TTGTTGCTAGCCTTGCAGCYGGAA	A	T
1474-SNP_KVr_06178	GAAGGTGACCAAGTTCATGCTAATTGTAGGGATATTTAGAGAGARAAAAT	GAAGGTCGGAGTCAACGGATTAATTGTAGGGATATTTAGAGAGARAAAAC	AACTTTAGCTCCTCCMCCTGCCAT	A	G
1475-SNP_KVr_06179	GAAGGTGACCAAGTTCATGCTCCTYAATTGTAGGGATATTTAGAGAGAG	GAAGGTCGGAGTCAACGGATTACCTYAATTGTAGGGATATTTAGAGAGAA	AACTTTAGCTCCTCCMCCTGCCAT	C	T
1481-SNP_KVr_06254	GAAGGTGACCAAGTTCATGCTCAGAAATTACCATCCCCCCCG	GAAGGTCGGAGTCAACGGATTCCAGAAATTACCATCCCCCCCT	GTGTTGAGGTTCTGTCTGTGGACTT	G	T
1482-SNP_KVr_06286	GAAGGTGACCAAGTTCATGCTCCAAMGCCCTCGCCACTTTG	GAAGGTCGGAGTCAACGGATTCCAAMGCCCTCGCCACTTTC	KAGGTTGCATTCTGGGGTGAGTGAT	C	G
1484-SNP_KVr_06298	GAAGGTGACCAAGTTCATGCTGGCTCAGTCCAAAGGCCTTCTA	GAAGGTCGGAGTCAACGGATTGCTCAGTCCAAAGGCCTTCTG	ATTTAGCTGAGGAGAAGCATATGGAGAT	A	G
1485-SNP_KVr_06350	GAAGGTGACCAAGTTCATGCTCCTGAGTATGGCCCGATACAATA	GAAGGTCGGAGTCAACGGATTCCTGAGTATGGCCCGATACAATC	GGATGCAATGGAAGAATAGATARCTATCAT	A	C
1487-SNP_KVr_06375	GAAGGTGACCAAGTTCATGCTCCAACGCATYACCAGTAATCCTG	GAAGGTCGGAGTCAACGGATTTCCAACGCATYACCAGTAATCCTA	GGGGATGGTAYTGTTGGTGGCA	C	T
1488-SNP_KVr_06434	GAAGGTGACCAAGTTCATGCTCTTCCTCTCATTCCTCTTCTCC	GAAGGTCGGAGTCAACGGATTACTCTTCCTCTCATTCCTCTTCTCT	GCAGATGCTCCRGTGATGAGTAGTA	C	T
