# Supplementary material for: New insights into domestication of carrot from root transcriptome analyses
Source: BMC Genomics. 2014 Oct 14;15(1):895. doi: 10.1186/1471-2164-15-895 (PMC4213543; doi:10.1186/1471-2164-15-895)
Supplement: Supplementary file 4 — Additional file 4: Unique expression contigs in cultivated carrot. (ZIP 22 KB) [file 12864_2014_6606_MOESM4_ESM.zip › 1636947465135505_MOESM4_ESM.fasta]

>Contig_131627
TCACGATCTGGAGAAGTCAAGAGGGACATATATTTTGAAGAGTCACAGACTAGCACTCTC
TGAGGTTCAACCATAGAATTCTCGAGTCCATGTCCATTTTTCT
>Contig_131284
GTGTGTTTGATTGTGGAGGAGCATGCGCAGCAAGGTGCATATTATCATCTAGGCCGAGAT
TGTGTAAGAGGGCTTGTGGAACATGTTGCGCACGCTGTAACTGCGTCCCGGCAGGAACGT
CCGGCAACTTGGACACTTGTGCTTGTTATGCCAATATGACCACTCACAATTAGGGCTGGC
AATATCAGACACGACCCGAACTCGACCCGAACCCGACCCAAACCCGTAACCCG
>Contig_1652
ATGAGGTCGGAAAGAGAGAGGGGTATGTATCAGGAAAATTGAACAAAGAGGTAGAAATTT
AATTTCTTCGCTTGTCTGCAATTGCAAGGTTTTATGGATCCCAGAAGATCCTCACAAAGG
TTCAAGGATAATGTGATGGCATCAAATACTAAATTCTCTGTCCATGGAACTGAGATGGCA
GGCATTATTAATCTACCCAATACACATCAAATGGAAGAACCTACTGAGGATACATTAAAT
GGTTTTATAAATCCAACTGGCAGCAATAGCTCAAATACTGGTCGTGATGTAGTTATGGCC
CTGCCCTGCAACCAATCTTTCTTGAGTCGAGGAAAGAAAGCTAGTGATCGGCAAGTAGAA
GGCACTAAGAGGAATTCGAAGGGAAAGAGGAAAGAAATATTTGATGAAAATGCAATTGTG
GACAGCACAGGTGCTATTGTTCCAGTTCGACAAGAGAGTGTACCATTCGAGAAGAACAAA
CTTCTCTGGAAAGAGGCTGAAGCACTGGAAGCATTTACTTTAACACCTCATAAGCCGCAT
TTTCGCCCTTTAGAATCATGCAGAGAGTC
>Contig_133497
GGGGAGTTGGGGGTGGTGAGAGCTGGGGTGAATAGAGAGGCTTGTGTTGCCATGGCCATT
TTTGAGAGAGATTTCTGCAAGTTCTTTGTGGTGGTGTGTGTGTGAACTGTGAAGTTGCAG
AAATCTCTCTCAAAAATGGCCATGGCAACACAAGCCTCTCTATTC
>Contig_133852
GATCAATCGATAACAAGCACACAGTATAACCAAAAAAACACGCAATCAAGTAGATATTTC
TAAATTCTATCAATACCAAAAAAGGATTCATAAGTCATTACAAATCACATCCATATCAAA
ATCAGCAAAAAAACTAAACCCGAACCTAAGCCGTCAACA
>Contig_133909
TTGCAGGAGCATTAAAGTCCGTGTCGCGTCCCCGTCCTCCAATGTATACAACTCAGGGGG
ACGGACGGAGTACAAGTTTGGTACATGCATGGAGCTATAATAGTGATATTAGCCT
>Contig_133964
TACACATGCATTTTCCAGAACCAAACACAATCATACGCAGAAAGTAACAGAAACATCTGT
ATCCATGATATAACTATATTGCACGGAACTACTGATTATATTAGCTGCAATGGTAG
>Contig_134075
GCTGAGCTTAAGGTGAAGGAGCTCAAGAATGGAAGACTTGCCATGTTTTCGATGTTCGGG
TTCTTTGTCCAAGCCATTGTCACAGGAAAGGGACCATTGGAGAACCTTGCTGA
>Contig_134489
GGGTTCTGGTCCTTCTGGAGTGCTTGTCTCTACGCCACTGGCGCAACGCAGCACCTTCCT
CCACCATATCTCCAGAAGGCGGGAGCACATGACATATACGGCCAAACCCACTAAGCCAAA
CACACACAAGAACTCACGC
>Contig_134512
AAAGGTTTACAATTCTGAATTCAGCTGGTTCTCAAATTAACATTTACAAAACGAATAAAT
CACAAGAACAAATCAACCAGAAGCATATACAAAAACAACACATTCATATCACGAGAAAGC
AGTAACATAGGGGTAGTAACCAGTGGTCAAAATTGAGCACAGTCAAAC
>Contig_134538
GCTTATTAGGTTTTCAGGAGTATGGTGTTCTTGTCTTATGGTTAGCTGTTACATTGTGCT
ATATGGTTGTGGTTGTGTTCTTGTCTCATGGTTAGCTGTTACATTGTGCTATATGGTTGT
GGTTGTGT
>Contig_134867
GCTGGTAGAAGAAACAGGTGAGCCGACGGCAGCAACCTACAACATGGACCCACAAAAATT
CGCCGGAAAACCACTCCCACCCCCCTTCTCAGCCCGACCAGCCGACATAGACA
>Contig_134974
GGGGCTACTGTTTGTGCAACATTTTTTTCTTTTTTTATTTTTTCCTGCATGTGTTAAATT
ATAGGCCCAGTTGCTGAGGACATGTTTCATTGGCAAGCAACTATAATGGGACCCCC
>Contig_135714
AGAACTCTAAACCTTGCAACTCGGCAAAACACGCCACAGACTACTCAGCAATTACAAAAT
ACACTGACTCGACTATCAAACTAAACCCAGGCAAGCAAATGCAATAAAACAGAA
>Contig_240257
TAACCGGAAAAATATGCTATTAAATACTGATCAATTAATAAAAAATTCTTTCAACATAGT
AATTTCAAAAAAGAGCGCAAATTAGTTAATAAAACGATAGAATTACAAAACAAAATAGAA
TCCCCACCAGTCCTGCAATGCCATGACACGCGAACAAATATCCAAAGAACAGCATATAAA
GCATTGTGTCCCGCGTCATACCTCTAAACATAGCAATCCCCCAAACAGTTGAGACACTTC
TGAACC
>Contig_137453
GAGTAGTGAAGGAAGGGGACTGTGTTTCCTTGTTATGTCCCGTAATAAAGGGGTTGAAAT
CATCGGTTCTGATGGTGGCGGAGAGGGGCAACAGCCCGGATTGTAAACGCCATCGTCTCT
CCGCCTCCTTACCAGAGCCTCAAACA
>Contig_137787
GAGAATTTTAGATCGTGCTTTCTCTTCTGGGATTCATATTTTAATGACATCTGGAGGAGT
TTCAATGGGGGACAGAGACTATATCAAGCCTTTGCTTGAAAAGAAGGGGAAAGTTCATTT
TGACAAGGTTTGCATGAAACCAGGAAAGCCTTTCA
>Contig_138628
ATACAGGCGAGAGACCGATAGCAAACAAGTACCGCGAGGGAAAGATGAAAAGCAGCATTT
TTATTTCATTAAATTAAGCAGAACAAAACATTATTATTCATGCCGCAGAGATGAAATGTC
ACGGCTCAGGAAAATCATACACTAACACAACAAACTCAGCAACTAAAAATCATACACCAA
ATAGTATATGATAATACAACAAAAGCCATCATCGACTTCATTTAGCTGT
>Contig_132345
CAGAGCATCTTGGCCATCTGGGCTACCCAAGTCATCTTGATGGGGGCTGTTGAGGGCTAC
CGTGTTGCTGGAGGACCTCTTGGAGAAATTGTTGACCCGCTTTACCCCGGAGGAAGTTTC
GACCCATTAGGCCTTGCGGAGGATCCAGAGGCATTTGCTGAGCTTAAGGTGAAGGAGCTG
AAGAATG
>Contig_141427
CACCAAATCACACCTCTCACCACCAACCACCTTTACACTTTTTTCGAACCTGTTGCACCA
CGAGGCGACCTCAACCACAGCATCTCTACCACAAGGACCATTTTGCCCTTGAACAACTTC
CAATTCCCCGCCCTCTTGCTCAACAAC
>Contig_141733
GGATTCGATTTTGGGGTTTCTGATTGTGATTATTGTGTTTATGTGTTAAACAGATTTGTG
GGGTTTTCGGGGGTTTGAGCCAAGGAGACTTCGCGGGTTAAGTGTTTGAGGAATTGTCTG
ACAGAGATTTGGTGTTA
>Contig_142426
ACAAACAGAGGCTGAAAACTTATGCAACCACCTCAAACAAGCAATTCACACAAGCAACGA
TGATCCCAAGGACTTGTGTTTGAGGGCCTCCGAGCCGTGATCGCACGCCACAA
>Contig_143414
ACAAAGCGCAACAATAAGGTACATCAGATGCTTTCTGCCAAGGAGCACTATTGAGACAGT
TTAGCATCTGATGTAAGATCGGAAGAGCACACGTCTGAACTCCAGTCACACAGTGATATC
GTATGCCGTCTTCTGCTTGAAAAAA
>Contig_143449
TTGATCCTCTTCTCCAAACTAAACGCAAAGTACTGAGGAAACATCTTCAAATCCTCCAAG
CTACCTCCCATCTCACTCACAAAATACTCGAACTTGGGCTTAAAATTATTCTCCACACT
>Contig_143651
AGTAGAGGGAGTACCTTTGTGTTTGAGGGGGGTTTTCGGGGTATCCGTCCAAAGGTACTC
CCTCTACTGTCACTTCTTTTATTTCTCAACCTAGCCCTAATTCAGTTCGAAGTTGGGCAG
TGGGTGCCAGTGAGTCGCAGTCCTCAGTCACTTCTCCCAGATTGGGGGGCACTGGTTCTA
ATCGAGGGGCTGGGGAGGTTCGGAAGTTGTCCGACAAGGAGTTGCAGGAAAAGAGGGCTA
AGGGTTTATGCTTTCGTTGTGATGACAAATGGAATGTTGGCCACCGGTGTAAGAAGCGCG
AACTCGGTGTGTTGCTGTTGGAGGGAGATGACGAGGACGGCGTGGATGATAGTCATAGTG
AACTTCCACCGTCTCCAACGGAAGAACTATCACCGGAGGTCAGCCTACACCCAGAGGTTT
CGCTCAATTCGGTTGTGGGGTTATCTAATCCGCGCACAATGAAATTGCGTGGCAAGGTAG
GCGGCGCACATGAGGTCATTGTGTTAATTGACCCGGGGGCCACACACAATTTTGTGTCCC
TCGCCAAAGTGGCAG
>Contig_144014
TTTTTAATGATACGGCGACCACCGAGATCTACACTCTTTCCCTACACGACGCTCTTCCGA
TCTGGTGAAGCATTAGTGAGGGCTCAACCAGATCGGAAGAGCACACGTCTGAACTCCAGT
CACACAGTGATATCGTATGCCGTCTTCTGCTTGAAAAAAATACTGATTTGTGAAAAATTT
G
>Contig_145108
GAATATGGTGTACACCTTCCCCAACTATGGGTCAAAATAACCTCTTTAAGGTACCTCAGT
GCCATCTTCTATGGCCCCCTAGATCGGAAGAGCGTCGTGTAGGGAAAGAGTGTAGATCTC
GGTGGTCGCCGTATCATTAAAAA
>Contig_146464
GGACAGAACCCTGTTTTCCCTCGAATTTTTGGACATGAAGCAGGGGGTATTGTGGAGAGT
GTCGGAGAGGGAGTAACGGATTTGGCACCAGGTGATCATGTTCTCCC
>Contig_146558
CGGCGACGGCATAGACGGTGTAAACCAGTCCGAATGTCATCACGATCTCGAACACGAAGG
CGCTCCATACGGACTGGTGTAAACCAGTCCGAATGTCATCACGATCTCAAACACAAAG
>Contig_147753
ATGTCGGGTTATTAACGCTTATCCTTCAAATTTTAATATCCTTTTGTCACTAATGATTTC
AGAATTTGAATATGTCTCTAATGATTTCAGAATTTACTCGAGCTTGAAACCACTGAGGCT
GCTGAAGTTTACCTAATTTTATGGATATGCTTAATGGTGATGCTT
>Contig_148255
GTGTGTGTGTGTATGAACTTTGAACTATGAAGGGGCTATGAGAGTTGCTGCCTAATATAT
ATGTTGTGTGAAAATTATGAGGATATACTTTTAAGATTTCTGATTGAGAGTAAGAAAGAT
CCAGAGAAGATGAATAGTTTCCCGTTGCTTGCTGATTTCTGAATTCTGATTGACCACAAT
ATTGTATTTGACCTTCAAGCTGATATCAATTGTACAAAAGGTTTGCCTTTGCTTGCTTTT
TCCTCATGGAAGTATATGCTTTTTAGTCTGGAGTATGTAACTTTTCCTGACT
>Contig_149850
CAGTAAGCTTTGCAAATATTACATTGCTCTGCCAGTGATTTACTGAGGGATGCAAAATAG
AAATCAACACCATAAGAATCTGAATTTAATTGTAGGCCGAATCAAAGCTTGAGGACTATT
GTATTCAGCTTTGTAGGTTTCTCTAAATAAACATAATTTTTACATATTGTTT
>Contig_151604
TGAGTTGAGTGAGTGAGTGGAAGAGGAGTAAGGGGATCCAGATGTAATTAGACATGGTGG
TGGAGAGACGGAGATGAAGTGGAGATGGTGGAAGGGGAGTTTGAAGGTTTGGGATGTTGT
ATAATGTTGTTT
>Contig_243746
TTTAAAGCCCGATAATCAACACAAAAACGCCACTAACCATCTTTGTTACAAACCAATAAA
ACTGGACTAGAGTATGGGCTAGTTGAGGGTTTGATAATACCAGCAGAGAGCATTTCTTGA
ATTAATCGTTCGATCTCATCTTTCTGAGATTGTTGGTAGCGGTACGGCCTTGCACCCACT
AGATTACCGCCTTCTTTTAAGATGATCCGATGCTCGTGGCCGTGAACAGGTGGTAATCCA
CTCGGCTCAATAAATAAGCTACCATGGCGAGTGACAATCTCAGCCACAAATTCAGGTACA
GCAGGCTCGGAAACTTCAGGCAGCGGAGCTTCGAGTTTATTGACCTCAACCATGAAAGCT
TGTTTCTGTTTTCGTATAGTCTTAATCATCGTCTTCACAGAGATCTTAGACTTTGTTAAA
GACGGATCCCCCGCCAATGTGACTATATTCGTGCCCACGGTGAATTGCATAATCTGAGAC
TTCCAGTTGGTGACAACAACACCCAATTTCTCCAACCATTGAACACCTAGAATCATGT
>Contig_155424
AGTTGCGTAATTTGGATGAAGAAAAGGTGTTTGATCCCCATTTTCCCTCGAACCATAAAC
TCCTCAGCATCCTTATTAGTATCACATAACAAGTACTCCATCTCCTTGT
>Contig_157055
TTTTTAATGATACGGCGACCACCGAGATCTACACTCTTTCCCTACACGACGCTCTTCCGA
TCTGTATGGTTGGACAAGGCAGCTGGAGCCCTCAGATCGGAAGAGCACACGTCTGAACTC
CAGTCACATCACGATATCGTATGCCGTCTTCTGCTTGAAAAAA
>Contig_161368
GTGGCGAAGGGGTTAGGGTTAGGGTTAGGGTTAGGGGTGGCGAAGGGGTTGGGTTTGATT
GGGGGTGCTATAATCTAATCTAGGGTTTCCTCCTCCTCCTCCTCGTAAGCAGAAGCAGAA
GAAGCAGCAGCATCAGGATGTTCGGAACACCGGCCA
>Contig_161517
TTTTTAATGATACGGCGACCACCGAGATCTACACTCTTTCCCTACAGCGGTGATTGCAAA
TATCGTGTGCTTCCTTGAAGTGCCATATACCTATCCAGATCGGAAGAGCACACGTCTGAA
CTCCAGTCACATCACGATATCGTATGCCGTCTTCTGCTTGAAAAAA
>Contig_223560
GGGGTGTAGGGTAAGAAGTGGTTGAGCGGAGGGAGACAACGACTGTGGAAAATTCATAAG
CATCATCACTTACTTGTTCACCCCATCTTCTTCACTCCTTATCCTCCTCTATCCTATTTC
TTATCCTCCATTCCATTCCATTCCATTCC
>Contig_163173
GTTTAACAAAGAGAAAGTCGATAGGAAGCGAAAACCCCTGCAAAATAATCAAAATATAAG
AAAGAGTTGAAGAAAGTTGAGGCTCCGGTGACCGATGTAGAGAGTGAATTGCAGAAAGCT
ATTATGGCTGCTTC
>Contig_168644
GCAGCTTCAGTACTAAAGCTTGTTTGAGGAGTAATAAAATGGCCAAGTACAAGGGAAGGA
TGAACGGTGACCATATCAATCCCATTTTCTTCAGCATATTTCCACGCAGCTCTCTC
>Contig_170401
TGAGGTTCCAACATTCTTTCCTTTCTTTGGTGCTACCTTTTTCTTTCTAAGGGGTGGGGT
TGGGGTGTATAAGAACCTTATTTTTGAGGGTTTGGGCAGGGTGTGTATGGTGGTTGGGTA
GTTTGGTCATTTTGAGGGTTTG
>Contig_170499
CACACCCGCACACTGAAACACACACGCACCACTAACACACGCGCACACAGTATATACACA
CCTACACACTCAAACACATCTTTCTCCGCACACATAATGTCCACCTCTTTCTTGCCCCC
>Contig_171498
CTCCGACGCACACCACACGCGCGCGCGCGCGCGCCGCCAGATCGGAAGAGCACACGTCTG
AACTCCAGTCACATCACGATATCGTATGCCGTCTTCTGCTTGAAAAAA
>Contig_173353
ACTGGTGGAGGTGGGGATTTATAATGGTAAGGAGGGGGTGGTGAGTGGACAGGAGGAGGA
GGTGGTGGTGAGGCGGTGGGTGTTGTTAGGGTTTGCTCGGCGAGAGAGGGGAGAGTGGAG
TGGATTGAGGCGGCGCGGAGGGAGGCGGAGAGGGGGG
>Contig_206597
TATCATCATCGCAGCTCTTTACCCAAGCAAAGTAGCTAGAAAATTAAAATAGAATTAGAC
AGGGCCATTCTCCGGAAAGAGACTGCCATCGGCACCCGAACCCCAAGTGCTCACACCAAC
TTCTTTCACCCCAGAACTAGAGCCAACACCACCACCAAAAACCAACTTCAATTTCTTACC
TGCATTGTCCTTGGGCTGCAT
>Contig_248753
AGGGAAAGATGTATGAATGGGGGCTGAAGGAGGGAGCGGGTGGCATAGAGGGGGAGGTGG
TGATGACGGAGGTGGTGGTGGTGGGTCCGGCGGGAGACAAAGGTAGGGCCCGCTCTCAAA
GTGACGAGTGTTCAAGTAGTGGTGTATGAGTAGTGTTACAAA
>Contig_187323
TTTGGTAGCAAAAATTATGCAAGGCCCGCTATATTATTCCCGATGAACTGGAAAGTTGGG
CAATTGAGACAATTCATGCATCCTGGAGGGGGTATAAGTGTCGAACTAAGGCAGCGCATT
ATACAGCTTTTGAAACTGATGAAATTAGGCTACAAAATAGGCCTGATGATATTCCACTTG
AGAGGTTCAAATTGCTGTTGGAATATTGGAATGATGAAAGTATTCAGGATAAAGCCAGGA
AAAATTCAAATAGCCGCAAGTCATATACCGAGACTCACACTCTTGGTCCTAAAAGTATCG
CACAGCTTCGACACAAAATGAAAAAGAATGCCCCAGATGAGTCTGAACCATGTGATGCAG
AGGTTTTTGTGAAAACTCGGACTCGTGATGCAGGACGCAAGTACAAGACCAGTACTAAAA
CAATGAAAAAGAAAATTGATAAAATTAACAAAAAAATCAATTCCGGGGAGGCTGCTGATG
AAATGCTTTTGGATAAAGAGCATGGCCCGACTTGGCTCTTAGGGAGATGCAAGAAGCCGC
AAAAACTATCAGCTGCTGCTCCAACGGATACATATGTCAAAGAATTGACAACAAAAATTA
AGGAAGGCCTTGCTGCTGAAGTCGAGGAAAAAGTGAAGAAAATCCAAGAAGAGGTAGATG
AGCAGGTAAACAGGAAGGTGCAACAAAATTTGGCATCGGTCCTTAAGAAACTTGGTGAAG
CAAACCCGTTCACAATTGATGTTACAGAGCTGTGTGCACATGTGGCCAGTGACAATGACG
ATGGCACACCAATGACTAAAGGCACCAGCTTCTAGTTTGCTAATAGTATGGTTGTTTAGA
CTTTGGTTCTTTGAAGTTATTTTGACTAGCTAATAGTATGGGGTTATATATCTAGACTTT
TTGTTATTAAACTGTTAGTTTGCTGGTAGTTGGTCGATTCTGGATATTATGTTGGTTTAG
CTGTGGATTTGATGTTGGAGTAAATTGGATTTGATGTTGGTTTTTGTATGTTTACAATGG
TTTGTTGAAATGATGGACAAATTTTGGGAAGTATTGTATTTTAACAGTACAAAAAAAAAA
AAAATCAAACAGTAAGATAAAAGACATAATATTTCCTAACAA
>Contig_187705
TGGGCTTAACAGTCTGAATATCATAACATCTCACTCATTTCCAATCCTTGTCCTTTTTCA
TCACTTCCACATGGCAATTTTGAATGGGAATATCAGTAGCAGTTGTCCGCAACAAGCATC
ATACAAGTTCCTGATCTACGGTAAAGGCTGGATTGGTGGTCTACTGGGAAAAATCTGTGA
GAAACAAGGAATTCCATTCGAGTATGGAAAAGGACGTCTGGAGAATCGAGAACAGCTTTT
GGCTGATATTCAGACTGTTAAGCCCACGCATGTTCTTAATGCTGGTTGTGTAACTGGAAA
GCCCAATGTTGATTGGTGCGAAACTCATAAGACAGAAATTATTCGTACTAATGTTGCAGG
TACCCTGAATTTAGCTGAAGTCTGCAGAGAGCATGGACTCCTGATGATGAATTATGCTAC
TGGATGCATATATGAGTACGACGCCAAACATCCAGAAGGTTCTGGCATTGGGTTTAAAGA
AGAAGAAACGCCTAATTTTCACGGCTCCTTTTATTCAAAAACTAAGGCCATGGTTGAAGA
GCTATTGAAAGAATTTGACAACGTATGCACGCTCAGAGGACGGATGCCAATATCTTCCGA
CCTCAACAAACCAGGAAACTTCATCAACAAAATCACACGTCATGATAAGGTGATCAACAT
TCCCAACAGTATGAGCGTGATAGATGAACTTCTTCCAATCTCAATTGAGATGGTAAAGCG
CAATCTCACAGGGATATGGAACTTCACCAACCCTGGTGTGATAAGCCATAATGAGGTTCT
GGAGCTGTACAAAGAATATATAGATCCAGCTTTTAAATGGTCCAACTTCAGTCTAGAAGA
GCAAGCCAAGGTTGTGGTAGCAGCTCGAAGCAACAACGAGTTGGATGTGTCCAAGCTTAA
GGCCGAGTTCCCTGAGTTGCTATCAATTAAAGAGTCGCTGATCAAATATGTCTTTGAGCC
TAATAAAAAGGTTTAGGGGCCTAATATAACCTGCATAACGTTATTGTCCAGGCAACTTAT
GAACTTGGGTTGAAAAATAAGAATTAATAATTATGTTTGTGTAATAATGTAAAATTAAAG
TCTGGAGTATGAATAGCGTGCAGTATGTGGAATAAGTTAAGTGTGTGGCATGTAATGAAT
AAGGACAGAGTTTGTAGGTTGT
>Contig_187919
AAAGGATGAAATGCTTTAATTCCCAGGTTTTTATCGACACCTTTAAGCAGGAGCGAAGAT
GGTACTTATAATTGAAATAATATACTCGCAGCAGATTACTGCTACTAATACATGGATCAA
GTTCTTGAAAACAAAGTTTTACAAAGCATTGTGTAAACTCACAAGAGAATAACCAAACGG
TTGGTCCCAAAAAACCCTGCATTGGCCGAGAAAATGTTGATTCTACAAACAAAAATAAGT
CCAAAACTACTCGATCTCATAATTCTATTTCAGCTGTGAAAACTTGAAGAAATCAAGAAT
TTGAGCAGCATTTTCATTCCATCAAGCCACAATTAGTGACAATCACTTTGGAGTATGGAC
GATTGAACCCCCTTTCTGCAACAACAGCTCTTTTATCTCCGATTAACTTTGCTGTCCTGA
AATAAGGAGAAGTGGTGTTCTCTTGCACTGTCTTGACTTGTCCAATCTTTTCCACAACTT
CCATGCCTTCCAATACTCTTCCCACCACAAGATTAGAGGCATCCAGCTCCGGTGAATCCT
TGGTGCAAATGACAAACTCCGTCCCATTCGGATC
>Contig_188242
ATTGTATTTATCTTTCCGAGTCCTTCCAAGTATTTGAATGTTTCAGTGAACTCCAGTATC
CATCATGCCTCTCACGTGTGGAACAACTTGCAACCATGCTATTCTCTCCTTAAAATTGAT
CTTCTCTATACTTTACCCTTTGTATTGTGCCATTCCATCAGATCTATTGTAATCTTCTTC
TCAATATTTATAACCAGTGCTGGCCAAATGAGTGGTTTTGAACCGGACCGCCTTGAAATT
CGATGAAGGAGCAGGTTTGAATAGATTCGGCCGAAATCGTTAAAAATAATGAATTGAATC
TGAGTCGTCAAGTTGAAAACTAGAACCGGGCCGCTAATTTTTGTGAATTGTTCGACCCGC
GAATCAACTCGGGTCACGCGCCTGCTGTTCTTTGCACCGCAACGGCTAGCTGCCCTCCCA
ATTACGGATCTATGACCTCCGCTCAGTGCTTTTGCAGTACCAACGGCTACATAGTCGTTT
GTATTTGCAGCAACAGTGGCTAGCCGGCTACTACTATAGCTCCCTCCAGTCCTTACCTCA
TATTCTTCTTCACCACTCAAACACAAAGTT
>Contig_189109
CACGGCCTTGGTGAATTTGATCATTGCGGGGGTTTGTTTGTGCATGCGCATCACTATCTT
TCAGGTATGGAGTATCGCAATGATCAAATTCACCAAGGCCGTGAAGGCAATGGTGAAGCA
GTGTCTGTGAGACCGAGATGGACTCCGAAACAGGAGCAACTTGTGATGCTCGAGTCCATC
TACAGCAGTGGAGTGGTGAATCCTCCCAAAGACGAAACCACGAGGATAAGAAAGCTGCTT
GAAGAATATGGTCCGGTGGTTGATTCCAATGTCTTCTACTGGTTTCAGAACCGTAGATCT
CGCTCTCGTCGACGCACTCGCCAAATTCAGGCCAAGATAAACAGAGAACAAGCTGCTTCT
CATGAGTCTTCAGGCTCAACAAATGCGTACGAACATCAAAATTCAACTTCTTTTACGGTG
CCTAATTCTGGTGAACAAGATTTCTTTTCACCTGTATCATCCTCATGCTTGGGAGGGGGT
CATTTTTTATCATCATCAGATCCCTCTCTCTATGGTGATAACTCCAGCTCCCACAATCCC
TCCATTCCACTTGTTCCCTTTCGAATCATCCGATTCGCTCCC
>Contig_189563
GATGGTGGTTTCTGACTGGAGGCAGTCCAACAGGATCTGCAAACACTTGTTTATGCTGGT
CTAGTGTTGCTGCGAGAAAATCAGGAATGGCCTTGGTGTGCAGTACAGACTCTGCCTGTG
CCTGGCTCGATTCTAAGCTACTACACTCCACCCAGAACCCCATCTCTTCTTTTTTAAGTA
ACCTGAGCATTGATTTGAGTGACACTTTCGATTTTATCAATGTCGGATCCCCCTTGAGCG
TAATGAGTTCGCCTGCCACCTCGAATTTCATGACCTGAGTCTTCCAGTTTGTTAAAACTG
TCCCCAATTTCTCTAGCCATTGTACTCCTAAGATGACATCGGAGCTGCCCAACCCCAAGG
GTAGAAAATCCTCGACTACTTCCATTCCCCCATCTAGCTGTAAACAGACTGATTTGCACA
CCCCTTCCCCTCGAATGGCCTCCCCATTGCCAAGGGAGACGCCAAAACTGCCCGCTGGAG
TCACATGTATACCTGCTGCGTTGATGAGACTTAAGGATAGAAAGTTGTGAGTGGCCCCCG
GGTCGATCATGACCACCACCTCACTGTGTCCAATCAAACCTCGCAATTTCATGGTCTTTG
GATTAGACACAGTGAGGTGGTCG
>Contig_190047
AGACTGCGGCAGGTGAAACGTTAATAAGAATATCAAATGAAGCTTCCCAGCCTAAAAGAT
CTGAACAATATTTCAAAACAAAGGGGAAGACAATGGTTGTTGAGAGCGATGAACCGGTAG
AAGGATCAATTATTGAAGCTCCTAATGCTTTAAGTGATGAAGATATCCAAAATGCTATGA
CTAGTGCATCGCCGCCATCCAGATTCCAAACCAAGAAAACTCTATGTCAACAACAAGAAA
GAAAGATGTTCTTAGAAAATGAAGGAGATACATCCCAACAACTTCCTTGCATTTCACAGC
AGTTGTTTCAAGACAGTACTGAACAAGACGAGCAAGTTTTGGAAATAAAAAAGCGCACCC
CAAACACACATTCATATGAAGAAATTTGCACCGCCGCAGCGTCAAAAAGAACACCGGAAT
GCGTCGAGCATATCATAGTGGATGAATTGGAAGAAGAATTTCCTAATAAGTGTAATGAAC
CTCAGTCTCTTACTTTCCCGCCGAGGA
>Contig_190439
AGACTCAGGGACTGTAAATGTCAAGGTTGTAGTTGATACTATGAGAACTGGGTGAAGATA
AACAATTGTTTAGGGTTCTGTGGTGGCTACCTTATTACTCTCATTTCAGAGTTCTTTCTA
GATGTAGCCTAAATTTATAAAGGGTGCTATATAATACTTCTCCAAAGATACCTTCCTGTG
TCTAGGACTAGGAGAGGAGCTCATGATCAGTTAAACAGTCTAGGCCTCCGAAATAGTTAT
GAGACATGTACAAACTAAATTAAAAAAGCAAATTTACCCTACGATGACGTGTCGCAATAG
TAATTCAACCTAGTACGAGAGGAACCGTTGATTCGCACAG
>Contig_191391
TGCAGCTTGAATAGGTCGTAGTAGTTGAGGTGGTTTAGGAGTCGTAGTTGTTAAGTTGGT
TTAGGAGAGTCGAGAAGATCAGGACTGCAGTTCCTGGTTTCTAGTGATCATGTTAGTTTA
TTTATCTTCAGCATGTAGTTAGTAATTTTTATCTCTTCAGTTTTGTAAGTTTTCCATTCA
GAAATATCAATCAAGCATTCTTTCAGAAAA
>Contig_191393
GGTGGTGATAGTTGGAGTGGATCCGTAAGCCATAGCCGAATTTCTGGCCATATGAATCCA
CTCCAACTATCACCACCACATCCTTCTACAGCCTCCCCTGTCTCAACTCAGTCCTTTACC
TCAACTAAATTCCAACTCATACAAGCATACACCATCGCAACATACACCAGTCTGCTGCCA
AGACATACTATCTCTGAACTACAAGGTAGCGCTGCAATCAGTTCCGGTGGACACCAATCA
TCACCAACAATCACCCAATTCTCCCCAACCTCCGACTTCTATGCTTGTACTCCCAACTGC
TTATAATTCAGTCCCCAATCCTACACTTTCTTTCACGCAGAACCGCCCCTGCAGGCTCCC
TTGACATGCAACACCAACCACCTTTCCTTTCTTTCTTTGATTTCAGACCAGCAGCCCTGC
TAACACATTGCAAAAGCCTATTCAATCTGTTTACGCACCTAATCTGCTTGTACACACACT
TGACAGAACCACAAAACAGACATGGAACCATCAATCAGAACCATCTTTGCGGCTCACTTA
ATCACATCAGTAGTTTTGCCGCCCGGTAGTGCCACTCCGGTAGTTCTCAATGATTCCACA
ACTGTAATACCACACCCTCCTTCATCTACCACTTTCATCCTAGCACAACTCACAC
>Contig_191627
ATGAAGTAGAAGATGGTGCAAGAGGTCATGACAAGGAATCTGATCCTAGGACCTCACATA
AGAGAAGAAGAAATGAAATGTATAGTTCACCTTCTGTTCAAGAATTCAATGATGAAGTCA
ATTACATAGTACAAAACGAGATGAAGAGTTCAGGGGAGAAAAAACAATGGATGAGGATCC
GGTTGATGCATTTGGAGGAGCAGCGAATAAGGTATCAGCGCGAAGCATATGAACTTGAGA
AGAAAAAGATGAAATGGATGAAATTCAGCAGCAGGAAGGACCGAAATATGGAGGCAGAAA
GGCTGGCAAATGAAAAGATGAGGCTTGAAAGTGAAAAAATGGTTCTTGTGATAAAGCAAA
CAGAGGTAGATCACTTGGATTTTCAGCAGCAAAGCATAGCATGTAACAGGAGGGATGATT
CTCTTCAGTCACTAGATAGTAGATAGGCAGCATATTGTGTTTATGTAATTTTGTTGTTCT
GCAAAGTCTTATGAACTAATTGCAAGTCATCACTACTGCTAAGTATGCTTGCATGAATTC
TCTTACCAACTCTCGCAAGCCATCACTAGGTATTGAGAGCAACAGCCCATCAAACACAAT
ATGCTGCCCCG
>Contig_191916
TTACAACACCGATTCTACAACCCGAACACAGCTCCTTGTCTTCATACACGCGGCGGCACC
ACCACTCACCATTAGAAACCTTGTCAAAAAAACCGGAACCACCAGACTTTGCCAAATTCC
AATCCATTCCAGTCCAACCCCTTCTATTCACCTCTGTTAATCTTCCCAATCACCATTTAA
TTCAAAACCACAGCCATCCCTCTAAC
>Contig_191972
TTCGAGTGAATTGATCCAGACAGGTGAGATTACTCTATATAACAAGTGCTATTGTATGTA
CTTATGTGTATATCAATTGTATGATTATGTGCTGTGTTGGTTTCGTTTGAATTAAGGAGG
TGGGGGAGGGTTAGTGATGGCTGGAGTTTAATCGAGGGTTTGGGGATTGAAGGAGATGGA
CTGATGGGTTGGTCGTTGATTGACTGAGTTGTGGGGTGTTCGGTTGGAGTCGATCGGGTG
AGCAGAGGAGGCGACGATTTCGCCGGAGGTTGGAGACGCAGCGACGGCGAGACTCTGCCG
GCGGTAGAGTCGTTGTCACGCTGGTGCTGTGGCGTGGGTGTTATGGTCGAAGTTTGGTAG
GGACGATGGGGGCGACGAGGCAGACTAGAAGTGGAGGCGATGGCGAGTTGCAGGCGGCAG
AAAGAAGAACAGAGGGGCGAGTGTCGCCGGAAACCGAAAGCAGGGTCCAAGAGAGAGAGA
GAGAGAGAGA
>Contig_191981
GGGAAGCTCGGGCATGATTCATTTATTAATCTACCTGGCCAGTTCAACATATTACTTAAG
TTACCTATCAAAACTTCTTAACCAGCCAACAAAGAAAGTCCGAAACAATGGCAACAGATA
AATAAACAGGCAGGACTCGAATTTAGTTAAAAACGTGAAAGAAACAAACAATATTAATAA
CTCAGCAGAATAAACGAACATGAACAGGGCATGACAACTACTAAACGACTCAGTTTTAAA
ACACAGTGCGAACTCGACAGAAAATCAGACTAAAACAAGACTCAAATGAACGCTAAAAAA
CTCAGCCAAAACTCGAAAACAGGACTCGACCCAGCCAAAACAAATTGAACACAGCCACAT
GAAATCAGAACCACGACTACAGAACTCAGAAAACAAAACCCAGACTCAACAAAGGACTCA
GAAACTCGATACAGAATCCCACTCGCTAACAGGACTCGACGACGCAGAGCAGTAAAGGAC
TCGGCTAAAACTTAAACTACAAACTCAGGCTAGCAACAGGAATCAACAAAAACA
>Contig_192068
CCGAAGATTGATCCAGAGAGAGCCAATAACAGAATATCCAACAGAATGAAACAATAGCCA
CTGAGGCTTGTAAATCCTTCAACATGGCTAGCTCATTGGCGTGCCGTTGCGTCAATTCTT
TCCCACAATTTCGCAATCGATTATTCACCACCACCTCCTTGCCCAAGCCTAAACGCCGTC
GTTTTCCTCAAACACATCGCGTGCTCCTCAATCGCCGCCACCGAAACCCTCACTTCCGAC
GCCGTCGTAGTCTCCGGCGACGGCAAGAACGGGCGCAAAGAAATCAGAAACTTTAACTTT
GATACAGAACGGACAAGCTTCATACTGATACAACACAACCTCCTTCGGCATCTTCTCCGG
CGACAAAGGCATCTCCTTCGCATAAGCTCTTCCGATCTCCGGGTGACGGAGAATTAGGGT
TCGAGTCCGGAGAGGG
>Contig_192263
AGGCGATGGTGGGGGTGTCGAGGGGGTCGATTGTTTGAGGGAAAATGGCGGAGACTGAGA
GGGGTTTGCGGGTCGGGTTGGTGAGAGAGGGGAATGGGCTGGGCCTTTTGGGGTGGAAGC
GGAGTGGACTTGCGGAGAATAGGGCTGACGAGAACGCCATTTAGTTCCGGCAAAGGGCGA
GGGGATAGTGGGCTGGGATTTAGCTACGGTGGCTTGTTTTGTAATGAAGGATATGGATAG
GATATCTCACCCAGTA
>Contig_192346
GTATTAGCCGAACTCTCCCCTTATACTCCTTGTTGAATTTCTGGCCTGCCCTTTCTAAAC
AAACCAGCCCTGCTAATACACACGCACACATACCCTGTTTACACACGCACAATTGTTTTC
ACACGCACTAAACAGCTACACATACGCCAACAATTACATATCCCCTGCCTATATATCAGT
CCTGCAACCCACCTTCTTACAGCACCACCACCTGTTTATACGCACACACCCGCCAAAACA
CATACATAACAATCGTACA
>Contig_192435
TTACCAAATCAGATCATCTTCGATAGGAAGAATCACTGTCAACTATTTCAGCTTGCACCA
ACCTCATCCCTTTCCTGAACACTCCTTGACCGCTGGATACTCAACCCTGTCTCCTCGCCT
AGCATTAGCCTTATTCATAATCTCACTCCATCCTCTCATCTTTTAGCCTTTCTTAAATCT
GACTCCGATCTCACAGCTCATTCTCATCTTTCAACTTTCACAATCTATGCATCTC
>Contig_193372
TGTTTCGTTCTCCGGCCGAGTCGTTGGTTCCTTGTAGTTTAAAACGAGTTAATGAGCCTA
GTAGCGAGTCTAAGTAGCAGGTCTGTGTCGAGTTTGTGTTACTGAGTTCCTTTGTACTGG
GTTCGAGTCCGTGGCTCTGTTTCTCTCGTTTTTTTTGCTGCGTTTTAGTGTTTGAGTCTT
CGAGTTTTATCTGTTTTGTGTGTCGAGTTTAGTCCGAGTTCTGTTTTCGTGTTTAGATGT
TCATCGATTAGTTGCTGCTGCGTTTTCTTTCGAGTTACAGAGTCGTTTTCTTTG
>Contig_193647
ACGTTGGTGAGAGATTAATTTAGATGTTATTAGTTCACTTTTAATTTATTACAACATACC
ACCCACATAACCATCGCAGAGAAGTCCAGAATTGTTGGTCTTGATTACGTTAATGCATTC
TGTTTCGTGATGATGATACTAATGATGATGAATATCGGCAGCATTGTGAGAATCTTAATG
CGCGGTATGATAAGAATTTTGTCAAAG
>Contig_193799
CGATATATGTCTTCTTTTCAACGTTCTTGATAATCAATCGATTTGACTCGTAATAGCCTC
GTAAGATGTCATCGTAGACGTTATTGTTCATAATAAGTCTAGCCCAAGTAGTTCACGTTC
TCATGTTTCATCCAGTTGCCTTTGAAGTCCATAGCACAATGCGTAGCATATCATCGATTT
TCTGAATCGTCACCCTGTGGGTTATGGGTCCACCTTGTCTCGCTTAACTTAAAGCGTCGT
TGTCGAGGACTAACGTTCT
>Contig_193815
TGAAAGTGAAAATGTGTGGGGCTCATTTAATACGAAAACACCCTCCCCTCGCAGTTAATA
CCTCCTAGTTTTCTCCCGTTCTCTGTTGATCCAACGCATTACTCTTTACTTTATAATATT
ACTGGCTCATATCTCTTTGTAAATTGATTGAATTTATATGTTTTATTTATTTAGCTACAT
GATCCACAATTTTAATCTCTATGCCCGAT
>Contig_193833
TGGGCGATGCTGGGAGCTGCTGGTTTCATCATCCCAGAGGCGTTCAACAAATATGGAGCT
AACTGTGGCCCTGAAGCTGTTTGGTTCAAGACCGGAGCTCTACTCCTTGACGGAAACACA
CTGAATTACTTTGGAAAGAACATTCCCATTAATCTTGTACTTGCTGTTGTTGCTGAGGTT
GTTCTTCTTGGTGGCGCAGAGTACTACAGGATTACCAATGGCTTGGATTTGGAGGACAAA
CTTCACCCGGGAGGTCCATTTGATCCATTGGGACTAGCAGATGACCCTGATCAGGCTGCA
CTTCTGAAGGTAAAGGAGATCAAGAATGGAAGACTTGCAATGTTTGCGATGCTCGGATTC
TTTAT
>Contig_193998
GCCTCCCCCTATTGGACCCAAGAGAGGAACCACAGTGAAGATTCTGAGGAAGGAATCTTA
CTGGTACAAAGGCACTGGTTCAGTTGTAGCTGTTGATCAAGACCCGAAAACGCGATATCC
AGTTGTGGTGAGGTTCAAGAAAGTGAACTATGCAGGTGTATCAACAAACAACTATGCATT
GGATGAGATTGAAGAAGTCTGCTGAGTGGTGCTAATGGCGCTTATGCTTTTGTTGTAATC
GATATTTATATTTCTCTCAAGCTTTAATAAGATTGTGTATCATACTTGTACTTGCATTCC
TAATCTTAAAGAGATTTTAG
>Contig_194107
AAAAGGGAGAAGCAACAACTGAAGAAGCTGGAGTCTTCACTCAAGATTTATGCACCAGAT
AGTGCTCCTGCTCTTGCCATCAAGGCCACTATGGAGAAGACCAAGAGAAGGTTTGATAAC
TATGGAAAGCAAGGTTTGCTGTGTGGATCAGATGGGTTGCCGCATCTGATAGTGAGTGGA
GATCAAAGACACTGGGGGGAGTTCATCACCCCGGGGATTCTCTTCTTGTACATTGCAGGA
TGGATCGGGTGGGTCGGAAGGAGCTACCT
>Contig_10785
TGTGCCGTTAACTTCTATAATTGTGGAGTAAATTTCAGAGTTGTGGCCAAACTTTACACC
GAGATACATGAGGCACTGCTAATCTCTTTAGTATTAATCTGCAGCTTCTCCCTTTCTTCT
ATCCGCTGTTCCATCAGATTTATTTCAGCGGGCAATAATTTGCAGCCGCTTAGCACGCAC
TCCTGCACTCTATCATTAATAATGTGCCCCACGGATTTTTTTTCTCCCCACCCACCTGAA
TCTCCATGTTCTGCTGATTCTGCCGTAATGTCTGTGACTCCGCAGAATTCATGTTCAAGC
ATTATCAAAATTAATAGTATCTTCCATATTCTCTTTCCAGCAGCACCTCAAACATGTTCT
GCACCCCTACATTCAGGTTATCTGTAACTGCTGACCCTGTTTACCTCCAGAGCTCCCGAA
GTTATCCAAGCTGCTATTACATTGCTTGTCTTTTATAATCACACCTTTCTTAACAGAATG
AAACTGAAACTTTGCAGATTTACCATTTCTTTTCGCCTGCTGATCAGTCCCTCTAGGGTC
CACCATTTTCTCCTTAACCTTCCATTGCACTACAGTAAAACCATCCTCCTGATCCTTATT
ATCTTGACCCCCTCTACTATTCTCCTTAACCTTCCATTGCACTACAGTAAAACCATCC
>Contig_196031
GTTGGATTGGGGGCTTCATTGGAACTAGGGTTTCAAAACTTTTCATTTATTTGGGGCTTC
GATTTGCTTGGATATAAGGTACGATCCGTTGTCATTCTTTGCTTTTCATTTTAAATGCAT
GTTGTGATTCGTAGTCTCTCTCCCTTTTTGTCTCCCTCTCACTCTGTCTCTACCTCTCCC
TCTCCCTTTCAAGTTTAAACCAGTTATTATATGTTCCACCTTCAGAACTTTCAGTTTGAT
GTATTTTTTTTATGTTAAATTGCTG
>Contig_196163
GGGTAAAGAAAGGTACAAAGGTTGGGAAATGATTAGAGAGGATTAACATACACAAATACA
TACAAGGGTTCCACAAATACATAAACAATAATACTAAGTACGATTACATCTATGATTAGA
AGTAATCTTCGGTCCTTCCCTTGAAGCCGATTTGCCCGAAAGTTAGGCAGATGAACAAAC
CCAAATGCCATGTAAC
>Contig_198470
AGCCTGTAATCATCATTGCTGCTACAAAGGGCCATGCACGTAGGTCTATGACAGCAGCAG
TGGCGCAGGAGCAGGCTGCGTTAACGGCTGATACTGAGGATGTGGAGGCAGAGGTGGTAT
TAAAGGCTGAGGATGAGGTAGTGAATGATGAAGTGGAATCGGAGGGAGAACAAGTGATGA
GTAGCGGAGAAG
>Contig_198748
GTCTGCTGCAATCTGAGTTCTACACTACTTCTCTGAATCGCTGGGTTTGCTTTGTGGGTT
TTCCGGGTTCTCTGAATTGCTCTCTGAATTGCTTTGTGCGTGGGGTCTGCTACCAAACTA
GGGTTCTTCATAAAATTCCTGATATATAACATGGATCGTGCCACGTTGAGATCGGAAGAG
CACACGTCTGAACTCCAGTCACATCACGATATCGTATGCCGTCTTCTGCTTGAAAAAA
>Contig_199392
AAAGGAAAAGGAAAAAAAGAAAAGAAAGGGGAAGTGAAAACAGACGCAAAAGCAGGGGAA
TTGGGGAAAACATGGAGAACTAGGGTTTGTGTGCAAGAAAAGGAAAAGGAAAAAGAGAAA
AACGGGACAAAGAGATAAACGAGAATTGGG
>Contig_199744
GAAATCATGTCGGGAAAATAGAGAGTAGAAATTTTAAACAATTACAATTTCTAAATTAAA
AATAGTCTGTGCTGTGTTAGATGGAACTATGAAAGTGAGGAACAGTTGAACACCATGTTT
AATATATTAACCAGAGAACAACACGATGACTTGCCAGTGCAACAAAGAC
>Contig_208192
GTAGGCGGCTTATTCAACACTAATGGAAACCCCCTATTAGTACTCCGAATAACCTCTGAA
TCCTCAGGAATAACCCCCAACAACGCCAACCCCAACATCTCCTGAACATCCAACACCGAC
AT
>Contig_72910
ATCAAATAAAGCTGAGGGCGAGCACATTTATGCCCTGGAGAGTAAACATCATCACAATTG
TAACATAATCCCCGTTCCCGGCGTCGTGCCATCTCTGCAGGAGAAATACGTTTAATTACA
GGGTTCGGTTTGGGGCCTGGAAAGGTAGTAATAGGTTTAGAGTGTCCTGTTTCAGTGAGG
GGTTTGGGTACAGGGTTAGGTGAACTGGTGGAGTTGGGTTTTGTGGCATCTGCCGGAGAT
TTAAATGGGTTGGGTGAGTATGAAGTTTTTGGGCCCTTCAACTTTTTCTCAATTATGTCA
ATAAAGATTTCTTGCTCCCGAGCTTTATCGATAGCTTCCTGTAAGGTACAAGGGTTGTGG
ATATATAGTGCCTGCTGAATGTCGGGGCGTAATCCACTAAGAAAGCTAGACAGGTAAAAC
TCATCAGTATGAAACGAATACGTACTCATCAAATAACCACGCAATTCCTCAAACTGAGTT
ACATAGGCATCAACAGTACTAGTCTGAGTCAGTTTGTTAAACTTACCGATGAGATTGCCC
TGATG
>Contig_73119
ATTAAAGCAAATATAATTTATGCATCTGTCATGCACCCGCATATCAGGGCAGATGGACGA
GTATATGCAAGGAGGGGTAAGAAGGTCCAAGTGGATAATAGTGGAGGGCAGAGTAGTCTT
TTCAGCTAGAGGGGATAAAAAGGAAGGAGCAAGAGGAATTAGGGATCATCTGATTATTGT
TAGCTGCAATTGGGAGGAGAGCGTGGACCTCTCGAAAGTCCATACCTATCTTCTAAATTC
TGTCTTAGTTATTCAGTATTTCCGTTGTAATTGTTGGAGTTGGTTGTATTCCAGTGCTGG
GACAGTAAATTTCCGTTTAATTGGTATTATTAATCTAGCTGTTCCATCACAAGTGGTATC
AGAACGAAGACATGAGGAGTTTGCAGTGGGGGAGGAGGTATACTTAAAGCTGCAACCTTA
CCGACAACTTTCATATACCATGAACCAAAAATATATAAATCTTTCAAAAAACTATAATCT
GAATTCTCAAACAATGTGAACTATGTCTGCTGGTAACTGGTACGAACAAGCACACCTTGA
AGATCATGTGCACCAGATAAGTCAAGCAGTTTTATCACATAAAATATACATGCAGGGTGA
GTATGAAAGAGTACACTACCCATCAAAAGTAAGATATAACAAACCCCTCT
>Contig_73133
TCCGCATCAAACCAAGTGTATCCTATCTTACATCCCAGAAGTGCTTGCTCCACCTCCGCA
TCAAACCAAGTGTATCCTATCTTACATCCCAGAAGTGCTTGCTCCACCTCCTCATCAATC
TCCACTTCTATGAATTCAAACATCTTCTTACTGAAAGAAATGTTTCCTTCTGCTTTATCA
TCTTCTCCAGAATTTTTAATGGAGTCTCCTACCTTTTCCTCCTTATTTGATGATTTGATT
ACATCCTCCTTGGCTATTCTGCCCCTGTTGAAATTCATACTAGGTATGGTCTCCTTAGCC
CCTTTACCAATTTTAGGGTTGCTTACCCCATTGTTGATCGTCATCTTAATCCTGTTGCCT
AACAATCTATCCATCTTGGCGTTGTTAATTATCGCCCCCGCCTCTCTTTCACTATCTGTA
TGAATAAAACCATATCTTTTCCCCGATATGTCCCTTTTCCTTGGCAGTATAATATCTACC
ACACGCCCACATGATTGAAACAGACTCCAAATTTCTCTTCCCGTAGCCTCCACTGGAATA
TTATGCAAAAAAATAGTTACTACCCCCTTACTTTGCTTACCTGGACTAGTGTCTTTTCTT
TTTCTGCTCTTTACCTGCTTCCATTCATTCTGCAACGCCCTATTTTCCCCAGATTGAAAG
CCCTTTGTGTTACCCAACACATCCATGTAAGTTCTTGATAACTCTTCCTTCCCCGATTGA
TATTTGAATGCTTCCAGGCTCCTTTTATGTATCTGATCTAAAGCTACATTGACTGCTGCT
TCCTCCCTTACATTTAACCTCTCTAACACCTCTCTATCTACCCATTCATTGTGAGCCCAG
ATGAAACTTAGTAGTTGCTTGTCCACAAGCTCCCATCTCCCATCCTTAGAAACCCTACTT
CTGACTGTTGAGTTCAAATTTTGAAAATCGCCATAGCTGTCGCTCTTGCCGCTTCT
>Contig_73260
CAAACACAAGTAATCTCTCTTTTCACAGACAATGGTGGAGAATATGTCGGTCTCACTCCT
TTTCTACAATCTCAAGGCATCTCTCATTTCACTACTCCCCCGCATACTCCAGAACAGAAT
GGCGTAGCCGAACGTCGTCACCGTCACATTGTGGAGACTGGTCTAGCACTTCTTCATTTT
GCCCATTTGCCTCTCTCCTTTTGGACACACGCTTTCCAAACCGCGGTGTATCTCATAAAT
CGTCTCCCTACTCCAATCCTAAATTTTCAATGCCCATATTCCTTACTTTACAAAACAGAC
CCAACTTACAGTAAATTTAAACCTTTCGGATGCTTATGCTACCCGTGGCTTCGTCCATAT
GCAAAATCTAAACTTCACCCTCGTTCCGAACCATGTCTGTTCCTAGGATACTCGCCATCC
AAGTCGGCTTATAAATGTTATGATTACAAAAGTCGACGCTTGTATCACTCCCGTCACGTG
GAATTCATTGAGTCTGCCTTTCCACTAAAACCTTCCATCAACTCTCCAACAAAACCTCTC
GTCCATACCACTGTTGATGATTTTCTCGGTTTGACAAAAACCTACTCATCCACTAATGTC
TCAAACACCCCTGTCATATCGCCGGTACCCTGTACACCACCAGTTTTATCCCCGCATTAC
ACACATATCCCTACTGTCCCACCTATATATCACCAGCCACCTCACACTCCTACTGGCCAC
AAAACAGCCCACTCAGACAATACAGCCACACCAACCCCCTCACATACCTCTATCTCTACC
TCTCACGACGACGTCCAAACTAACATACCATCTTCTACACCCGACTTTACTCCTATTTCT
CCTTCGACATCCACAACCTCTACTAATGAACCCATCATCCACAACACCACTCCCACACCC
TCCTCTCTACCTCCTCGCACTCGCATAGCAAACCCGAAGTACTACAACTCAGCCTTTGTC
AACCACGCCACTACCAATTCCATTCCTTCCACAATTGAACCATCCACCCATCACCAAGCC
CTGAAAGACCCAGACTGGCGGAAAGCTATGGATAA
>Contig_73715
GAGCCAAGCCAGTAAGAGGGGATGCTATCCAGACAGGATTGAAGGAGAGTCACCCTTCCC
GAAAAATTTAGGGACGATTGCTTCCAAGACGATAATTTTGATTTAATGGAAAGCAACATA
GGGTCCCAAAAGGACTGCACAGAAGGTCTCTTCCCCACCCAGGCTCCTAGATACTTAAAC
GGGATTGTCCCCGTCGCACACTTCAACAATTCTGCCCAGCTAGTTATTTTGTCGATCTTA
TTAGAAGGATGGTACACCACACTCTTTGAGAAGTTCACCTTAAGACCCGAGATTATCTGA
AACAGTTGAAGCACATACTGAACACCTCGAACCGATTTTTCATTGTTTTTAACTAGGAGG
ATTGTATCATCCGCATATTGTAGGTGGCTGATGGGCTCCGTCTCATTCGAAAGCTGAATT
CCGTCAATAATAGACAACTCCCTGGCTCTAGTCAATAGCCTACTCAGTAGTTCCCCCACC
ATAATAAACAAGTAAGGAGCCAAAGGATCCCCTTGACGCAGCCCTTTCGCCGGGGAAAAT
TCACGGGACGCTACTCCGTTTATGAGCACGGACATTCGAGTTGAGCATAAAATGGCCTTA
ATCCAGAAACCCATTGGCGCCCAAAACCCATTGCGTCCATGACATGAAGCAAACAAGTCC
AATTGATCGAATCGTAGGCCTTAGCAAAATCGAGCTTAATTATCAATCCATCAGATTTGG
ACGACTGTAAAGTGTGAATAATCTCATTGATCATGAATATCCCATCACTAATATTACGAC
CCTTGATGAACGCAGATTGGGACTCCTCA
>Contig_73761
TAGCAGCCATGGTTCAGTTTGAGTCGTCTAGCGAGTCAGAGTTGGTGGCTGCGATTAATC
TTTTTCACTGCTTTCGTCGAGTCTGTTTGCTTAATGTGGCTTCCTGGGTTTGTTTTTAGT
TTTAAGTTTGGATTGTTCTGCGTGGCTGGTTTCTTGTTGATTCACTGTGTTAAGTCGAGT
GGATGTTCTGGAGTTTTTGCCTGCAAATTTGGAGTCCTGCTGTTTTCATATGGCCGAGTC
GTCTTCTTTCTTGTTGTGCTGAGTTTTGTATTTCGTACTCTCTTTTTACCGTGTCCTCGA
GTCCTTGTTTTAGCGAGTTTAAGGTGCTGGGTTTGTCGAGTTAGTAACTGCAGTTCAGTG
TTCTGGTTTTGGCTGCGTTTCTGTTTTGTACTGAGTCATTATCCAGCGAGTCCGAGTCTG
TCGAGTGTTGATTTCTGCTGCATTTTTAGTTGAGTTTTCTTTGAGTTTAAAGGCAGAATC
GAGTCTGATTGTTATTGAGTTCCTGTAGCTAGCATAATCGCCGAGTCACCCCGAGTTGGC
TGCTGTGTTTGTATTTCGAGTTTCAGCTGGGTCGAGATATAGTTCGGTGTTAATGTCTTG
AGTTTTTGTTTTGTTGTTCACTTCTGATTTTCTGTTTATTTTAGCTATTTCCAGTTTGTT
GCCGATTAGTATAGCTGAGTCATCGAGTGATTTTCTGTAGAGTACTGTGTGTAATTTTTA
GTTCAAAACTGAGTCTGTCGTTTTGTTATTTGATTTCGTCGAGTCCAGCTGATTTTGCTT
CGAGTTCTGCTGCATTTTTGTTTCCTTGAGTCACTGGATTTGAGTCGCATTTTTATAAAA
TTTCCACGTTTGGCTGTTGT
>Contig_74140
AAGGGTGGCTGATTGATATTTATGTTAGGCATTTCAGATGTAAACATAGATAGAGAGAGA
GTTAGAAATCTATATTGAGGGAATATAGATCAGTGTATATATATGTGGTGTATATATCTA
GCCTAAGAGAAGAAATTTGGGAGAGTAAAGTGTGTAAACTCTTGCCATAACTCTTGGGTC
TTGTGGGTGTCCTTTGTAATTGTGTGGTGCAATAATAAAGGTTGGCTTCGGCTGTAAATC
TGTGTGCATTCGTATTGTGGCATTGTACACTTAGTGTTACAGGGAATCAAGTGGGGAAGG
CTGACTGCTATTAGTCCCAGGACGCAGTAAGGGCGCAGCAAGGGCGCTGAGTGGACGCAG
GCGGGCGCAGGGTTAAAGGGCAGGCCGCACAGGGGTGAAAATTTGAAGTTGAAAAAAATT
ACCCCCGTGACAAGTGGTATCAGAGCTTCGTTGTGAAAGATGGTGAATCCAAATGTGCAA
ATTCAGGAACGGCTTAGTCGTTTGGAGGAATTCGTGGGCACAATGTTGGAGTCGGACCAA
GTTCCGTTGGCTAATCAATGTTTCAACCTGGGGGAAGAAATAACTAGCGTAAGAACTGTG
GTTGAGAATCATCTTCGTGAAGAGGATGGTAGATATGAGGAACTGTTGGGAAGCATTAGA
GGGCTGACTAACGAGTTTAAGTCTTATGTTGAAAGGGCTGAGGGCCAAGTAAACAAGATG
GCTGAGGAAATAGCGATTTTAAGGAGGGCTGTGGCGGGTTCTTCCTTGGGTGCTACTGAT
GGGCACTCTAAACCAAAAATTCCAGAACCTAAGGCATATGGGGGAAGTCGATGTGCTAAG
GAGTTGGAAAATTTTCTGTGGGATATGGAGCAATATTTCAAGGCTGCTCATATAAAGATG
GAGGATCAAGTCACCATCACAAGTATGTATCTAGTGGAGGATGCAAAACTTTGGTGGCGC
ACTCGAATGGAAGATGTTGGTGCTGGAAGGGCGACAATTGCAACGTGGGAAGCACTTAAG
CAAGAATTGAAGGATCAATTTCTGCCTCTTAATGTGGCTTGGATTGCAAGAGAGAGCTTG
AAGGCGCTGAAACAGAAGGGGTCTATTCGAGATTATGTGAAGGAGTTCAGCAGTGTGGTG
TTGGACATCAAAAACATGTCTGAGGAAGACAAGTTATTCAACTTCATGTCTGGTCTGAAG
CCTTGGGG
>Contig_74399
CGCTTTCTTTAATTTATATACCTTTCCTTCCTCCCCCTTTTTAATGAACCCATCAGGCTG
TTGTATGTAAACGTCTTCTTTGAGTTCGCCATGAAGAAAAGCACTCTTCACGTCAAGTTG
AAAGACTTCCCAACCATAGTGTGCTGCTATCGCAAGAATTACTCGGATAGTATCGAGCCT
GGCAACTGGTGCGAATACTTCAGTATAATCTATACCATAACGTTGTGCATACCCCTTAGC
TACCAACCGTGCCTTGTATTTCTCAACCTCACCCTTTTCATTGACTTTGGTTTTAAATAC
CCACTTGACTCCAATACATTTAGCGCCTTTAGGCAGGTCTGTCAACTCCCAAGTCTGGTT
CTTTTCTATGGACTGAATTTCTGTTGCCATCGCTTCTATCCACTTCTTACTTTTGATCGC
CTCCTCGAACAAAATTGGATCATCATCAGTTACCATCATTGCAAACATATCATCCTCTTC
AATGATTCCTTCACCAGTTTCATAATCAGCCATCCAAAAAGGTGTTTTTCTGATCCTCTT
ATCCCTTCCATCAACTACAATCTCTTGTGTATCTGTGTCATTTGGAGATGAATTGCATAC
ATTGTCATTGCCCAATTCAGTGGTACCATTCTCTTCCATATGTTCTTCAATACACTCTTG
ATTATTCTCAAGTACGTCCAAGTTTAACTTTTCTTCT
>Contig_74666
AACACATGAAGTCATTTCCTAAACCTCCTCGATTTGTATCTCTACCATTACCTAAATTGT
TAAATTTCTAGATGTCCACTCTAGTTGAATCCACTTGCAGGCTCGACCGTCTTTTTAGTC
TTAAAATCTTTTTTCCACTTACCATCAATCCCCTCGCTACTACAAAGGCTTTGTTCAACA
CCAAATTTAGCTTAAAAGCAACCACATGTCGCTTAATCGCAACTTCTCAGTCCTTCCTTA
AACCTATGTGCATTACTAACCTCATCCACAACCAGGCGCATACTTAGCTAAACAAACAAA
TTCAACTTCATATTCCGACACATTTTGTTTCTCTCCTTGTCCCAACCTAATAAAATCTCG
CTCCAACTTAGCCCTTATCGTCCCTTATCCTTAAAACTTTTTGTAACTCAAGTGTATGGT
CGGACAACCTCTTCCTCATTAGCCTCTACTCGTTTCTTCTCCATAAGCCGCCAATCATAA
GCACTTCCTTGAAGTTGGTAGCTTCCTAAACTAACTTTCTGCTCTTCAGTACTTCCTAAC
AACTCAAAAAAATTCTCCACCCACTA
>Contig_74847
AACATCTTCACCAAACAATAGAGAATGATATCAAACCAGAGACCATCCTCAATAATTCTC
CACTGCATGTCACACCTGATCACTTCCAAAACCATTTACAAAAAGGTAATACTGAATAAC
ATCGGAGGAGAAACGCCGAGATACCCACTACAAAACGTACATACCTGACCTACAAAGTGT
AACCAGCTGCAATTTCGAAAAATATAGAATAAACTTGCTTGACTCCCAGATGTGATAGAA
CAAAAGCTGGGTGAGGGGGGCATTATGTTGTGTTAATCTAGCATGCTGTGGTCAATAAAG
ATGAAAGAAAGTTAACATCTGTACAACAAACAACGTATAACAGACACGAAACAAAAACTT
TAACAAAAAAGGAGGATATGATTGAAACAAAATCGGATAAACTATTCCAAAACGTAACGA
TTAATTAAGATACAGATTACCCCACTATCACCCGCAAAAGATTCATAACTGTCTTCAACT
ATCTTATCACTCCAATACCGTCGACTATTTGCATACTTGCCAAAACACAATCATTTATTA
TATTCAACATGCCATCCAGGTAAATCAATATAACTTCTAATCAAAGTTTAAACATCTTCA
CCGGACAATTAAGAATAATATCAAGCAGAAGACTGTTAATATTTCGCCCATTGCATATAC
ATACCGAGCCATCAAAAACATTTATACCTGATAGGTTCCCAAACCTTTCACAAAAGTGTA
ATATCATATAATACACGAAAGGAGAAAAGTTAATAACATGTATGAC
>Contig_74914
AGGAAGCTGAAGGAAGTCTTGTAATGGTAGCATCTCAAGCAAGTCCACAAGATATGGCTT
TTGTGCTCCAGTACTTAGTTATCTACCTGTGTAAACGTTTGTGTTTAGGTTATTATCATG
TAGTAGTTTGAATATTGGAGTTGGCTTTTGTTGTAGTTGGCTATGTAGTTAGAGTTGCGG
TTGTATGGCTGGAGTTGTGAATTTGGTATTTTGGCATTTCTTTGGAGTGGTGGTTGTATG
GATGGCTTGTGGCTTTGATATTTTGGAATTTGTTTTGGTAAATTTGTGTATGGGAATGTT
GTTTGAACAGGGCGGTCATTTCAAATTTTATAAAATTAAGCGTCGCATTTGCATATGATA
GCGTAATATATTTTATACATTATAGTATTACATCAATAATATATACTGTTGCACAGA
>Contig_75193
GCTAATTTAGATCACTGTATTTTATAGATCATTACCTACGTTTTTGCCAGAGTTTCCGTT
GGTACTTTTTTTGTTGAAGATTCTAGGTTTCTTTTCTGTATAATTTGTTATAGAAGTTAA
ATAATGAGGATATGTGCTAGAGAAGGTGACGTAAGTGGTTGCGTGTACGGTCATAAACTT
TCTTATTTTCTATTTGTTTGATGTTGGATATTAAAGCTGGGTAGACTTTGGTGGCAAGTT
ATGAAAGTTTTGTGGTGGGTTATTCACATTTATGTTCTTACTTAACTGGATAGTCTCTGG
TTTCATATTATTCCTATTGTTTTGATTATTGTTTACTTGGGTGACATTGTTGAATATGAA
AAATGCATTCGTTTTGGCATGTCTGGACGATGTTCGACCGAATTGGCTATATTATGAAGT
TAAAGACCAAGTCACGACTCTTTCTTGGGTAAAGGTGGAGTAATTTGTATTGTAGTTAAA
CATTGCTTTTTGGAATTTTTTATCTAGTTGGTTTTCATCATATGCCACTCTTTT
>Contig_75262
CAGAATGAGCGATGAAGTAAAAAGAATGAAAGTTGATATCGTTTGAAGGTAGTCCGTAAG
ACTGTTCGTACAGCCGCGCCCTCTAATAGGAGGGCGCGCCCTTGCGTATTCATGAGAAAA
GTGGGAAGGCATCAGTAAAGGCTATGGTGAAGATGGTTGGTCTAATTAAGGATGGGGGTG
GAGAGGCAATACACTAGCAAGAAAGGCGCGCCCTGAGTCATGGCCGCGCCTTCCACATAT
TTTGGCATTGTCGCACAAACAAGTTTTGTTCTGACCTAGCTACGGGTTTTGGATCAAACA
TAAACGGATCAATATACACATATACATACACATATATATAACTGCAAGAACACAAAGAAT
ACAGTGGGAGGTG
>Contig_75282
AGAACACCCAAAAATACACATTTATTGCTTTTAGAATCCAGCTTGCTTCTATTCTGGTCA
GGAATGTGAGCATGAGCAATACATCCGAAAATACGAAAATAAGCAGCTGTTGGCTTCTCT
TTATTCCATACTTCTTCTGGAGTTTGATCCTTCACCGCTGTAGTTAGAGTTCTATTTTGA
ATGTGTACACACCAATTTACAGCTTCAGGCCAGAACCTTTTCGGAACGTTCTTATCAGCC
AGCATAGAGCGTACAGTGTTCATAATTGTTCTATTCTTCCGCTCAGCAACTCCGTTCTGC
TGTGGCGTGTATGCTGCTGTCAATTGTCTCCTTATACCATGAGCTTTGCAAAATTCTTTA
AATTCATTAGAATTGAATTCACCCCCTCTATCTGTTCTCAAGCAAGTAATGTACACACCA
GACTCCTTTTCAACTTCAGCTTTGAAATTCTTAAACGTAACGAAGGCCTCAGACTTTTCA
CTTAAAAAATACACCCAAGTCTTACGTGAAAAATCATCAATAAAGCTTATAAAGTACCTT
TTGTCGCTGG
>Contig_75686
CCTTATTATGATTAGAGACTCTCAAAACTAAGCGAATGAAATAGGAAAATCCAAGTTCCT
TGCGCACTGCTGCATTTTCTGTTCCACAGGCAAGCATTTGTAGTAAGGTATCAGCATTCT
ATTTTTTTCCAGCTTCAGATAACGTCGCTATATAGGCCTTTAATCTTTTGTATCAGTGCT
TCTCTTTCTGGCTTGAATATCAGATTCTTATAAGCGAACCAACCAGTGTAACCGATCCCA
ACGAGCTCAAGAACACCAGGAACTAGTGGAAGCCTGTCAATTGCCGAGACCAATCCACTG
GAGCCTACTAGAGCAATGACGGTAGCTACTCCAAGAGAAGTCACTGCATACTTGTCGTCA
AGTTTGTTCCAAAATTCTTGAACAGACTCAAAAACCTCGGGAAGTTCAGTTTCTGCTTCC
ACAATTGGCGTCTCCTCGGTGGTCACCTCTTTTGTAGCAATTTCTCCTGTAGCCATGGCA
GCAACATCACGGGCAATCTTACGACAGAACATAGTGGCCTTCCAAGCGCGATTGGGGGAT
TGAGCCTGAGGCTGCAGAGGAAGCTTCGGAAGTGATAGACATTGTGAGGAGGCGGCAGCA
GACTGTCGAAGATGTGCTTTGCCGTCGGTGAGGCTGGAGGAAAGAGATAGCGGAGTGGTA
GTTGAGGCCATTATATTCTGTCGTAAGATTGCCCGTG
>Contig_75728
GTGGTGCACAAATTAAGATGAAGAAGAGGAAAAGCAGGTTGTGTATTTCAAATTTGGCCA
TTCTTGGCCTGCAGGAAAAAGAATTAGCGGTTTCAAAGATAGTAAGTGATAGAGGGAGAG
AAAGTGAAGTGCTTGGGGTACTCTGGTATATGTGACCATATATAAGACAGCATATCCTGA
GACAAGCACACCAAAGCGAGGTCCATATCAGACAAGTATCATATTACAGAACTGCCCCTT
TGATGATTGTAGTAGAGTTGTCCATGAAGTTTGGTTGTTGAGATTTTTCAGGGCTGTTTT
GGGTTTTTCAGCTTGAAAATTTTGAAAGCATGCAAACAAGTTGGCCTAGATTCTCACTCA
GCCCGAGCTACGAACAGTATGGAGAAAGATGTATACAGTAGGCATAGAGAGTCCTAGAAT
ATTGTGGAAACCTTGAAGTGTTCTTAGATCTACCTACTGCAGAATTATATGGTCAAGCAC
GAACTATTTTGGGATATTTTGGTTCCGAATTTGTTCATTCTGTCCCACTCATTTTTCAAA
CAACTTTTTCCATCATCTAACATGTATTTTAGT
>Contig_206860
TATTTCCAGGATCATTTGGACCAGGTATTAGTGTTGAGAGGATTAAATTTTCTGCTTTCA
TGTTTAGCCAGGGAGGAAGGTTATAGTTTACCACCACAATTGGCCATGTGCTGTGGGTAG
AACTCATTGTGCGAAATGGATTGAACCCATCAGAAGCTAATCCCAATCTAACATTTCGAA
AATCTGATGAAAATTGTGGATATTTGGCATCCATCATCTTCCAAGCTTCACCATCAGCTG
GATGTCGTAACTTCCCATCATTCTTTCGCTCTGTCGCATGCCATGTCATTAGTTTTGAGA
ATTCTTTGCACAAAAACATTCGTTGCAGTCTTGGTATTAATGGAAAGTATCTCATCACCT
TGGCAGGAATTTTATTCTTGTCAGATTCTTCCGCCACAACTTTCCACCTCGAAACACCAC
AATTTTTGCAAGCAACTTCATTTTTATTTTCTCCCCAATACAGCATGCAATCATTTGGAC
ATGCATGTATCTTATTATAGTCGAGTCCTAAATCCTTGA
>Contig_206903
TCATATATCAATACAACCCATAACACAAATGCATAAAAAACAAAACCCAGCAAAGCAAAT
CTAAGCAAGCAATCCACATCTATAATTTCATAAAAATCCTAGATTCAAACTCTAAAGAGC
TAAATTAACACACAAATCCAATACACACACACACACACACACACCTCAAA
>Contig_76055
TGAGGCCTGTTTCATCTGATTCATATGCAAATTAAACTCCCATAGAGTAGTGGCTCTAGC
AGCTTTCCACAATAAACGCCTCAATGCCAATCCTTTATACTCTTTGTGCATGTTCTGGAA
CAAGTGCATGACACAAAACCGGTGTTCAGCTTGAGGCACAAGTGACTCCAATGCCAATCC
TTCATCCTCATTTGTGTTGTTGGCCGCAAATCTCTCTTCATCTGAACCTGCATAGACACT
TGAGTGATCACTTTCATTCCCTACCTTAGTATCAACATCATATCTCACTTTCTCACCGGC
AACCTCATCAACATTGGTATCGAACAACAAGTCATCATCACTCTCATCCTTGTTTGAATG
GTCAGAGTGGAAGCTTTCTTTACATGTGTCACTGTCATCACCGTCACCCTCATATTCTTT
ATCTGATCCATTATCACTATCACCCTTGTATTCTTCCTTATCTTTTACTACATCTTCTTT
AAATTGTGTACTATTGTAGTACTCTGCAATAAACATGTCTTCATCAGGAACTC
>Contig_76533
CTTACAAAGTACATATGTTTTAAAGTAAATGACAAAGTGGTGACCGTAGTATTTAAAAAA
TTACAAAAAATTGGTTCGACTTTAAAAACTTCAGATGGTAACCGGAATTCACTTACACCT
CCTGCTAAATAATCACCAAACACTCCTAACAAAGCACGGTGATGAGCAGTGAAATTATCA
TGGTACCCTTGAACACCCACTTCTACTTCCGCTTTCTCTTTTTATCGATCAAACAGCCGT
CCGGCTAGGGCGCCACCATCCTTGTCCTCGTCCCCGTCCCCTCCGCTCCCCTCCGACCTC
TGTCCCCTCCTTTTACTCGACACCACCAACACCCATCCGGCCAATTCCCGGCCTCTGTTT
TTCCACTCCTCAACCGCTTATACAACCCTTGATCTTTTTTTGTAGACCTCCTTCTCAACC
CTCACCAGCTCGTAACCATCGTTGGAACCATTCCCCAAGTGTCGTCTTCACCAATTTCGG
ATGTACTCCTTGACTGTCGTCTCACATTTGCTCCCGTCGCTGTTTCTCAATTCAATTGCA
ATACCCATTCTTCTTATCTTCCTCGAGTACAACCCTATACATCCTACTTTCTCTTTCCCG
GATCTCCAATCACCGACCACAAACAACCGCAACTCCCTTATTAACAACTGCAACTACCGT
CAATAACCCCTCTTACTTTTACCTGTCACCAA
>Contig_76854
CTGAAGCCTTGGGCCCAGAATGAGTTGCGTAGGCAGGCTGTGAAGGATTTGGCTTCAGCA
ATTGCAGCAGCCGATGGCCTAGTAGACTACAAGTTCACGAGTTCTTCGGATGGGGCAGAA
CTTGGGCTTCAAATTGAGGGTGATCCAGGGGCTGGAAAAGACAAGAAGAAAAAGGGCAAG
AAGAAGATGTGGGCTGATGATGAGGAACCCAAAGAGGGGCAGCAACCTAGAAAGTCGTCT
AAGGGGTGCTACATCTGCGGGGGCGCTCACTTCATGAGGGAATGTCCGAAGAAGGAAAAA
TTGAATGCCATTTTGGTTGAAGAACCTGAGGAACAACCAGTGGTGGCAAGGGCGGGTTCG
TTGCGTTTGGTTAATGCTTTGCAGGTTGTGGAAAATGCTCCCGAGGGAGGGGCTGCCTCT
GAAGTTTGATCAAGGGCAAGGGCTGGCAGGCGAGCCAAAGAGTCTGCACAATTAGGCAAC
CGAGTGCCCTGGTTTGGTCTAATTGTTTGTGAAAATGAAAAAAAAAAAAGAAAGAAA
>Contig_77008
TAAATGGTATTGTTGTGAGAAAGGTCAGAATGAGACCTATATAGAAGAATTTTGATAGTG
GAATGATTGAGTTGAGAGTGGTAAAGATACATGGTTCAGAGTATTCTGACTAAGTGTATA
TTTGAATGTGGTTATTGATTTGATTAAGATATGAAGAATGAGTGTGGATTATGAGTTGTG
CTGGATTTGAATGAGAGTTTTGTAGATAGATGGGGAGTGAATGATAGAGAGTTTGTGGAA
TTGAGGATAATTATTAGAGGTGATATTTGCGACAAAGTTAGAATGTCAATTCTCGATGAC
GACACTACAAGATAATCGGGACTTCAAATGACATCAAGGTGGGCACATAACCCACAGGTT
GACGATTCATAAAATAGAAGATATGCTACGTGTTGTGCTATTGACTTCAAAGATAACTGG
AATGAATTACGAAAACGCAAACTACATGGGCCAGACTTATTACGAACGATAATGTCGACG
ATGAAATTTTACGAGGCTATTATTAGTTAACATCTATTGATTATCGAGAACGTTT
>Contig_77300
GATGGGATTAGGAAAGTATAAAGTTAATTCATTATCATCAAGAAAATTTCTTATTAGAAA
GGATGAAAGTGACAATTGGGATGATTGGGACAAAACAGACATGTCGGTGTGGTTCTGTCA
AACTAGAAATTTTATTGAAGAGGACTATGTTATTTCTGGAATGGCTTGGTTAGAGTGTAA
GGGATTACCTATGCCGGCATGGAAAGAAGAAAATCTAAAAGCTTTTACAGATAGACTGGG
ACGTTGGATTAGTTGGTCATATCAAAGCGATGGATTTGGGGACTTCTTCAATCCATTAAT
TTGCTTAGACACCACAGATTCTGATTTGATTAGGGATGAGCTAACTATCATGTACAAGGG
AGCACATAAAAAGATTCGTTTTGAAGAAGTTCTAGACAAGAACTATCTACTGGGAAAAGT
TCTTCCTATGGAGTTTTCGCAAGAAAAGACAAACAAATCTCAGAAAGATTCGGCAGGAGG
AAGTCCAGAAGTATCAGTAGAATTAAATGGCAAAGATCAGGAGCAGGAATCCCAAGTAGA
TCAAACAGTTGGTCCGGTTGCAATTGTG
>Contig_208739
TTAATGTTTATGCTCCTAACAATTTTTTTTTTGACAAAGAAAAAATTGTTAGGAGCATAA
ACATTAAAAGCACATGAACCCTTGAATTAGATAAGCAGACGAAGATGATAGGTAGGCTTG
ACTTCCCAGGTAGTATCATACAAACATGAATCAGTGCAGCATCAAAAGGAAT
>Contig_208994
CTGCAAGGGACTCTACTGTTCTGGTAAATTTTTCGCCTTAATGTTAATTCTGTCCATCTA
ATGTATATGACAATATCAGAACATTTTTCCCCAGCTTAAACGCACAAAATCATGGATTTT
AATTACTAAATTTTCACATGCCTACAGACCGGAGGACCTAGTTGGGAGGTTCCATTGGGA
AGAAGGGACGCTAGAGATGCAAGTTTGAGTGG
>Contig_209107
ATTAATTTGGGGATGTTAACATGGGTCGCGGTAATCTGGTTTCCCCATGGCATTGCTGAA
TCGCGTTTCAACATCTCAGAAACTGAATTGTAACCCCCCTCAACGCTC
>Contig_78235
AGGGTTTGAGTCCTTTCTGTCCGCAACTGTAGCAATTTGCAAATTCTTGATAACAAGGGG
ATGGATGCCTCTTTCCACGAGTTTTGCATACAAGTAGAGGAGGTCTCCCTTGGAGAAGAT
TCGCAATTTGTGGAGGTTTGAACCTTGGATTTTCTTCTCGGTTCCCTATGTTCTCTATCC
TTGGATTACCGTCACTCTTGTTCTCTTTCTTGACAAATGGCCTTTTCACATCCGCATTCC
AATTCCAAAATTTCCTTCCTGGGTTTCGGTCAGGTTGCGGAGCCTTTCGTAACCTATCAT
TTTTTTCCCGATTGTATAATTCACTCTCGCTTTCCACTATAGCAGCCTTTCGAACTAAGG
TCGCATAGTTGCTGATTTCGAAAATAGCTACTCTATTCCGAATCATTGGCTTTAACCCTT
GCTGAAAACGTCTCGCTTTCTTCTCTTCCGTGTCAACATGGTACGGCACAAATCTCGAGA
GTTCGGTAAACTTAGCTTCATACTCCGCTACTATCATATTTCCCT
>Contig_78723
CATTGATGATTTGGGGTTTGTAAAAGCTAAAAATCTAGAGGATTTAAAGGATAATTTTGA
GATTCAAAATGGGATTTTACGAATCTCTAATGGCTCTACTGGTTCGGGTTCTGAGTCCAC
TAGTTGTAATGATTCTTCGGTTCCCAGATTAACATGGTCTAAGATTGTCAAGGATAATGA
ATACCCTACTGGGCAGTTTGATGATGCTTTTAAAGATGCACCTCGTGTGATTTCTGATAA
TGGTGATGGTACTGCAACTCTTGAGCTACCTAGGGCTTTTTTGTTGAAAGCTCGTGGCCA
ATGGTCCACAAGTTGCATTGGACACTTTGTTGGTCCAAGTTGGCAATTTCGATATGTAAA
AGAACAAGCTACCAAGTTGTGGTCCAACAGTGGACTCAAGAATGTTTATTACAACTCTAA
GGGGTTTTATACTTTTCGATTTGGTGAAGAAGCTGATATGAAAAAGGTTTTAGCTCTTGG
GTCAGTTCAGATGAATGGTAAGCGTTTGTATCTTGCTCCTTGGACTGATGGAGCCACATT
TCAAAAGAATGTCATTAAAAGGGTTTCTACCTGGATTAAGCTTGTGGATGTGCCACATTC
TTACTGGACCATGGAGGGACTTGGTCACATTGCTAGGGCAGTTGGTGAGCCCATCTCCCT
TGACAAACAAACCTCAACCTTTAATCCCATGAAGTATGCGGGGGTTTTGGTGGAAATTCA
ATATGGTGCCTCTTTTCCTAAGGCTGTTTGGGTCCCTGTTCTTGAGGACGATAATTGTGA
TATTGTTAAGGTGAAAGTGGGAATTGAATATAGCTCCGTGCCTCAATCATGCTCCTTCTG
CAAAGCGTTTGGTCATTATGATTCCCGTTGTGAAAAAAACCCGTCATATGTGAAACCACC
CACTAAAGAGAAGGCCCCGGTTAACAAGGGCAAAGGTAAGGTTGATGCCTCTACTGGGCA
CCCTGTCGAGCCCTTATCCTCAAAAAAGGTCCCAGAAAACTCAAAAGTTCCCAAGGAGAA
TCCTGCCAAGGTTGCCC
>Contig_209909
TGAGGTCCCTATTTGCATATAGCTATGTTGCCTAGGTTCGAAATAAACCATGTCCATGTA
TATGTGATTGTGCATTAGAGCGGAGTGTAGTGCTAAAAGTTAGGGAAGTTAAAAAAACAA
AAAGAATCTAAAAACAAATGAAATCTAAACAAGAACCAATCTCTCTAGCAACAACTTCCT
CCCACCACCAATCTCTCCCCAGCATCTCCCAC
>Contig_209798
GATTGAATGTAAATGAAAAAAAAGATATCCACCTAAAAGGCAACACACAGTACGACTCTG
TTCAAACCCCCACCATTTCAGCTTCCTTCCATCTCCACCCAGCCACATCACACACAAACT
TGCAC
>Contig_210265
GACACGAGGAAGTGATGATAAGGGTGTAGAGATGTATGACGTATCCTCGGAGAGGAAGAG
GCCTGCGGAGGAGGAACCGGTGAATGTGAAGGAGAAGAAGCGCGAGGCGGAGCCA
>Contig_80580
ACAGCCCTTAAGATTCAAAGTTTCAAGACATGGTAATATAGTGAAGTCTGGAGTTGTGGT
TAAATCAAGAGAATAAGACATGTCTAAAGTCTTTAACTTTCTAAAAACCTGTGAATCCAT
GTTTAGCTTCCACATTCTTCTTATTTTGCTCCTGCGCAAGGCAAGGATAACAAGTTTTTC
TGGGCAAAAGTCTGAAGGCAAACACTTCAAAGGACAACCGTCCCAGCGAAGCCACCTCAA
ATTTTCAAATATATGTTCAAAACTTCCACGGAGCTCTACATCTTCAATGTAAAGAAATCT
CAAGATACTCATCCTTTTGAATGTTGCAGTCGAATATGATACTCCCTCAAAAGCATTTTG
ATAGTAGAAGTTACTAGGAATGATACCTTCAATCGCTTTTGTACCCTTACGCTTCTCCAG
CACATCGCATATATCCTTAGATACCCATAATCTGCTATAATCTCCGGGCTCTTCTAGAGA
GTTGTTTTGTGCAACTTTCCTTCCCATACCCCGAAGTAGTTCATGCATCCTCAACTTGTC
ACG
>Contig_81983
AGCCATGATTCTTCAACAATATGTCTGCAAACTGGCTCCCTGAGCCACGCATTTTCAAAC
TTTAACCTTCTGATTCTTGGTATTGAATGCACAGTGATTGGTTCTAATAATATAGGGCTA
TGGTCTGAAGTTGAGACTTCTAAGTTGATTAGCTTGGCCTCCTTGAATAATTCTGTCCAT
GCTTGTGTCACTAAAGCTCTGTCTAGCCTGATTTCAACCCATTTGTCCGTACCATGACCC
CTCTCCCACGTATATGGGTGCCCTTGTAACTCCAAATCCTGTAACTCGCAATCATCTAAC
GCCTCCTGAAAGCCTTGTATCAACCAGGATGGGTATAGCCGCCCTCCCTTCTTGTCTGCC
TGCCCAAGAACATTATTCATATCTCCTATCAAACACCATGGCAAATTATTTTGAGCTCTT
AAGTGTCTAAACAGATCCCATGTAGTCCTTCTTTTAGATCTATCTGGTTCACCGTATATA
CCAGTCAGTCTAAACTGATTCCACCCTCAAACAA
>Contig_82047
GCCTGCCACCAACTATTTCCCAACATGCTTGAGCAAAAGAGCATTCAATTAAAACATGTG
TCGAGGTTTCAGCTCCATCATTGCACATAGGACATAGCTCATTTACATTCACATGTTTCA
TACCCAACGATACTTTTGTAGGCAGACAGTCTGTAATGGCCCTCCACAGAAAATGCTTAA
CCTTTGGAGGGACCTTTAAGTTCCAAAGCCTCTTCCAGAACCTGGGATTACCACACTGGT
GCGTCCATGATTTGTTTTCCTGTAACATCACGTAAGCTGACTTGACTGAATAATTACCAC
ACTTCTCTTTTCTCCAGTACCAGCTATCAGAACCATTATTAGACAGCGGAATTGCTACAA
TCAGGTTGACATCTCTTTGTTCAAAAATATCCTCTATCAAATCTATATCCCACCTCCTCT
CTCCTGTGACCATCAGGGATGATACCTTCTGGCCTTTTATCGACTCGTTATTGGTAGTGA
TATATGGATTCTCCATGTTAGGTAACCACGGGTCGTCCATTATGCTCACAGTTTCCCCAG
TCCCCACTCTACGCGCAATGCCTTGCTTGATCAGCTGTTGTGCCTCCAACACACTTCTCC
AATTAAAACTAGGACTAGCACC
>Contig_82149
ACAAGCTTTAGTACTGAAGCTGCAACTGTCTTGTATACTAAAGATGAAGCTAACATTGCT
CTGCCAAAGAAACTTCATAATTTATCTGCGGTGCATGTTGATGATGTGTGCAATGCGCAC
ATTTTTCTCTTTGAGCATCCTCTAGCCAAGGGAAGATACATTTGCTCCACTCATATTTTT
AACATATTTGAAGTCGGACATTCACTTGGCCAGAAGTACCCAGACAAGAATATACCAACC
GAATTTGAGGGCTTAGACAAGTCGCCAAAAATAATCCCATGTTCGTCGAAGAAGCTAATT
GGACTTGGTTTTGAGTTTGCTCACAAAAATAAAGATGTGGGCGACTTGTGTGCTGAAACT
ATCGAATGGTGCAGAGTAAAGGGTTTGCTCTGATGACAGAAATCATTTAATCGGCAAATA
TTATAAACACTGTTATGGCTTCAAAGTTATTTTATTAAGCATAAAGCAGCAGACAGAACT
TGTAAATTTTACCTCCGAAAACATGTTTAGATGAATCCAGCAGAAAAAAAAATTGGCAGT
GTAAGGCTCTCATATATATGGGTCAATTTCATTTACTATGCCATGAAAAATTTTAAAGAT
CAGGAGCAACT
>Contig_213725
TGATTAGGATTGAAAATATTGTTGGTTGAGCAGTTGTCCACAATTCAGAATGGAATCACT
CATTTTGAGGCAGGGGATTCAAGGGCCAAGGAGTACGTGAGCCTGCTGAAATCAAATGAC
CCAGTTGGATT
>Contig_82868
GGTGATGCTTTATGACTGAGTCGCTAGCCCAAACCTCCGCAACACCGCCGTATATCTTCA
TTCCCTACTACCTTCCTCAACACCTACCTTACACTCCCTTCACTCCACTCTTCTTCCCCA
GCTATCTTTATCCCGTCTTCAACTTTCATCTCGCCCATAACCATCGAATAATCCCCTCTA
CGTCATCTCTTTGCCACCGCCTACGTCTCCGTATTGCAGCATCTTACAACTACCATCTGT
CATACCCTCTTCTTTTTCAGCCATCCAATCAATATCCGCTCATAATTGTAACAATTCACC
CATCGACTAACCTTATCCCTTCGTATGCGGCGTCACTGTCCAAAACTACAAAACTAACAC
CATCTGCTCTGTTCAACCCCAATCAATCGTCATCACCTCCGATCGAGCCCCACAACCGTC
AACTGCAAGCTTCAAAACCACCTCCCCCCTTCCTCAGCCACCTCCGATCGAGCCCCACAA
C
>Contig_82891
CGTGTTTGAGTCCTCATTTAATTCATTCAAAAGAGTTAAAGGTAAATTCAGCAAACAGCA
CGAAGTAAAAACGTATTTAGCAATACCACGGGAATGGGAACATGTATACCTCCAGCCGGT
TAATACAAACTTTACATGGACCCTGGGTTAACAAAATTCATTTGCCGCTCCTCCCTTTTT
ATTTTATCTCTCTCCCTCTTCTCCGACTCCCTCGCCTCCGTCGTTTCTCTCGCTGTAATC
TCTTCTCCATCTCCGTCGATCTAGCCTCTCTCTGACTCCCTCCC
>Contig_82938
CTTCCATTCATCCATCCATTCCCTCAACTCACACTCCCCAATCCAATACTTTTACTCCCT
TCCAACTCCTCCGTACAATCCATTTCAATTTATACATACATTTCTTTTAAATGGCCACCC
ACACTCTGCAATCCCTCCACCACCACTCCTCCATCCGGCCGCGCGTGGACCCACGCGCCC
CCACCCCCACCTCATTCCCCGCCACTCTATTCCTCCAAACAAACAACCCCGTCATCTCCA
TTTCCTCAAATTCCATCTCCACAACCCCTTTCCCCTCCTCCGCCGCCACCTCTGTTTCGG
AAACCTCAACCACAAACACCTTCGAGACCCTCGAAACCCACCTCAAA
>Contig_83168
CGTCGTGTGATGGTAGAGTTATCTGAGTATTTAATCAGTTGTTGCTTTTTGAATGTTCAT
TCTGTTTTCATCAATGCCCTTGTTCCTCAGGTAAGTCTTTCGTGTAAC
>Contig_84073
ACAGGTTCTGCTGTACCATCTCCCCGCACATATTCTTGCCTTCTCAATCACCTAAACACC
ATCCAACTTCAACTTCCCCACACTCATCTCTCTCCATCCGCCGCACGCATCTCTCCCTCT
CTCTCTCTC
>Contig_210750
CCCAACTCAACACACAAGAGCTTTCTATATCTTCGTTCTTCTCAGAATTTTCACATGGTT
CGGCCCCTATCAGTTCAATGGCCTACATCCTCGGGAGATCGGAAGAGCACACGTCTGAAC
TCCAGTCACATCACGATATCGTATGCCGTCTTCTGCTTGAAAAAA
>Contig_216394
CACTCACTTTTTCACCCCCAATTAGCCTAGGGTTTAGTAGGTGTTTGTGCACGCCTTCCT
CAATCACATGCTCAAAGCCTCCCCTTCTTTCACCCCTGACCGTTCCACTTACCACATCCT
CCTCTCCCACTCCCCCTCC
>Contig_86728
GAAGGGGGAGAGGAAGAGAGGGGGGAAGAGGAAGAGGGGGGGGTGGTGTGAGTGGGAGAG
AGCTTGATAGTAGCAAATTTAGTCTTTGAAATTAAAGAAATCAGCAATCAGCTTAATCAT
GAATTTAGTTAAG
>Contig_87734
CTTAAATCACAATCCAAGAATTCGAAGCCCCAATTGAAGTGAAAAGCCCTAATTCGACTC
AAGCCATTCATGTTGGAGTGGATCCCTAATTTAATTGAAGTCCTGAAAC
>Contig_224064
GATCATTTGCCATTAGAGAAGACGACTCAAGTGTTCAATTGAATGCCAGGTTTGAAGGTC
ATTTTAACTGAATCTGCGCTTTACAGCACTCTTATTTTATGTGGGTTTTAGATCGGAAGA
GCACACGTCTGAACTCCAGTCACATCACGATATCGTATGCCGTCTTCTGCTTGAAAAAA
>Contig_224403
AATACCTGTGAGTATAATTAGGCAGTGAGGCCGTGGGTGCTAAGATCCAAAGTCGAGAGG
GAAACAGCCCAGATCGTACGCTAAGGTCCCTAAATGACCGCT
>Contig_224727
GTGGGGTTTAGAGAAGATGGGGGTAATAGTCAAGATTTGTGCAGAAATATTGTGTATGAA
GATTGATTAGTTGTGATTTGGAATGAATGAAATGATTATGATTATCTTGTGGAACTTGGA
TTTGAACTT
>Contig_94421
TTTGTGTTAACGTCGTTCTTCGATTGGTCTGCTTGATCAGCACGGTAGCTGCACTTTCGC
TCATGGTCACGGCTAAACAGGATTCGACTATCTCTGTTTTTGGCTTGACAGTGCCTGTGC
GTTCCAAGTGGTCCTTCTCTGATTCGTTTCAATACTTGGTTGGAGTTACCGCTGCTGTTG
CATTCCACTCTTTAGTACAGTTGTTATATAACATGTCAATGATACTGCGCAAATCTCTGG
TCATTTCATCGCGGAAGTATCTATGGCTTCTTTTCGCTGTGGATCAGGTACTTGCTTATG
CACTGATGAGTGCTGGATCAGCTGCATCAGGAGTTACCAACTTGAACCGTACAGGGATTC
GTCATTCAGCTCTCCCGAATTTCTGTAAGCCTTTGAGTCGATTCTGTAATCGCGTTGCAG
TCTCAATAGGCCTCACCTTCTTCAGCTGGCTCTTACTTGCCACGTCAACAGTTGCCGATG
TCGTTTGGCTATTCAAACACTGAGAATTTGCATT
>Contig_228872
CCGATCTACTGGGATGTGTGTGTGTGAGTTTCGTGTGTGCGTGCATAATCGAGTACTGGG
ATGTGTGTGTGTGGGTTTCGTGTGTGTTTCCCATGTGTTTTAGTGTG
>Contig_229661
ATGATTCGCAAAAAGTCTTCACATCTAAAAGTAGCTGATTCCATCCTTCATCTCGCCTAT
TTCAAAACATAAACATTAACTTCTACTCTTTTCTCCTACCACAAGCCCCTGTACAAACTA
CCACCACCCCCTCTCATATCTCT
>Contig_213249
GATAATAAGCTGCTTTATTGCAGCTGCTCAGCCCTGAGATCGGAAGAGCACACGTCTGAA
CTCCAGTCACATCACGATATCGTATGCCGTCTTCTGCTTGAAAAAA
>Contig_232377
TCAGTAGCTGGTCCGAGAGGAAGTCAAACACAACCCCATCGCCCTCAAAAACCTTATCAC
CCGATGATCCCGCAATTTCCCCTAACTCCTCAACCCCATCT
>Contig_236557
CTCAAGAGCATGACTCGGAAATTACTCGGCAAAAACAAAGAACACCTCGCAAAGCAAAGC
TCGAAATCGGAAGAAAAACAGAAACAAGCGACTCGACCGAAACCAGAACTCTAAACCTTG
CAACTCGGCAAAACACGCCACA
>Contig_239389
CTTCTTCGTCCTCCTCCTCCTCAGCCTCAACCACATCCACTACCTTCTACGTCCTCCTCC
TCAACCTCAACCACAGCATCTCTACCACAAGGACCATTTTGC
>Contig_240465
GGTTTGATGCTTTAATATGGCTAGCAATTTTTAGATACTGATCACAGTCTTCACGGTGGA
TTTATTTAGATTCAAACAAGTTTTAGTGACATGCAATGAGCAGGGGAAGCACCTGCGAAA
TTATCCACCTTAAAGAATGCAAATGCTTTCAAGGACATGTGTATAATCAATCATCTCCAG
CCGTTTTATCATCAAGCAGCAGAATATGATCTCTGGCCTTTCATGTGAAAGTGACGATGA
TCAAAGGTTCTTGTTTAAACCAGTTCAAAGAAATTTGCAGCTCGTTGGGTGATGCGGCGC
AAGTGTTCGATGAATTGCCTGTGTGAAGATTATTTTGAATTGATGGGGCTGGCAGGGAGT
TTCTTAGATGCATGTGGAAGCGAAAGAGACGACTTTGGGCGATGTTCTTGTTAGAGCATT
CCGGTTGGCTTCCCTATATGTTTCCCTATTCTCATAATTTAGGAAATTTCTTAACTTTTT
ATCAAAACTGAAACTCATGAAAATAATTTTGGGAAATTATTAAATTTAGTAAGAATATAA
GGATAGGGATGAGGTGCTTAATAAGAATGCTCTTGGACCTAGCGGAGGAATAACGTGGCC
CAGCTCGTCATCGTATTATCTTACTTACGTTGACCCTTTCACGGCTTATGTATGGTGTTT
AAAAATTCACATTAAAGGATTG
>Contig_240627
ACTCAGCGCGTTGAGCTGTTGATTTTCGACACTGCTAGTCGAATCTTTTGCTGGGTTTAT
GTTGAATGATGAGTTCTGTTTTGTTTACTACAGAGTTTGTTTTTTTTAGTGTGCTACTAG
TTCGAGTCTTGCTTTTCTGTAGTTTCGTTTTTGCCGATTTGTTTTGGTTGTTATGAGTTC
TGAATCGTGAGTTGTTTGAGTCGATGGTAACGGAGTACTGGGTCTGTTTTCTTAAACTGA
GTCGTAGTAGTAGTAGTTTTCGAGTCGGTTTGCTGAGTCTAAATCAAGTTTCCCGAGTCT
GTTTTTACTCTGTTTAGTTGAGTCGCTGCACTGAGTTCAGTTGAGTCCAGTAAATCGAGT
CATAGCTTTTGCTGGGTTTGGTTGGCTGTGCTGAGTTCCGAGTCGTTTCTCCGAGTTTCT
TCGTTTTTGTTGCTTCATTTGTTTAGCTTCGTTTTTGTTGCTTCATTTGTTTTCTGGGTT
TGATTTCTGTTGGTCGAAGTTTAGCAGTACTGAGTTCGCAGCTGGTGTCTTTTGTTTGAA
TTCGTTTATACTGAGTCAAGTCAATTGGGTCGGTTTGTGTCGAGCTGTAGTTTCCTGTGG
CTGAGTTTATGATTCTGAGTCAAGTCAATTGGGTCGG
>Contig_240722
ATTGTAGCCAACATAAAACAGTCCAACCAGATTACAATATAGCTATTTGGTTTGATCCTG
TATGTCGAGAATGATGATGCAGTGTAGTTCTCATCCAGCAACTTTTGTTAAGATGTGATG
GATTGCTCCTTTTTCTGTTACTGTTAAGGCGCCGCATGCATTTGCAAAAAGGATAGCTGC
TTTGAGTTTCTTCTCGTCCTTGTACATATTTACGTCGGAAGCTAAGATGCTCAGTATCCC
ACCAACAAAAGCATCACCTGCACCAGTTGTGTCCACAGGTGTCACTTTTAAACCTGAAAC
TCTGCCCTTGAATTCCTTGGTATAGTATCTGCAACCCTCAGATCCTTCAGTTACTAATAG
AAGCTTTAAGTTGGAGTGGTAAAGCTTTCCCAAAACCACGTTATCGTCATAAGGATCCTC
CCCTCCAGTTAAGAATGAAATTTCATCCTCGCTTACCTTAATAACATCTGCTTGGTCCCA
AATGCTCATTATACCGTCCCGAGCAGCATTTGCTGACGGCCATAGAGCCAATCTCAAATT
TGGATCATAAGAGAGAATGCAACCTGCTTTTCTTGCAACTTTCATTGCATA
>Contig_241266
CGAAACGGATAAAAAAGGAACTAAGGTGTTAACTTTAGGTCTTTTTAACCAGGGAGATGA
GATGAACAAAAACGGTGAGCTATTTATCAAAAGGAATCCCCAGCTAAAATTGAAGTTAGT
TGATGGCAGTAGCCTAGCCGCTGCTGTTGTCCTCAATAGCATTCCAGAGGGAACAACCCA
TGTTGCCATTAAAGGAAAATCGTCTAAGGTTTCCAATTCTGTTGCCATTGCATTATGTCA
CAGAGGCCAAAAGTGTCATTCACTTCAAGACATGAAGAATACAAGCAAATACAGGTGGAA
CTACAAGACATGAAGCTGGGGCAGTCGTTACATGGGCTCCAACTTCAACAACGAAGAATT
CAATCAAATGCAGGTAGGACTAAAGGAATTACAGGAGCTGAGAAAGCAAATGGAAGAGAT
GAAGAGCCAACTTGTTATCGTGTTTAGTGATAGGAATGGAATTTGAACAGTAGTGTGCCT
GACTGCCTTTCATATTATGTATTAAGTTTGTGTGACTCCTGACT
>Contig_241455
ACAAAAACCTAAAGAGGCTCTAAGGATTACAATACCTGGCATAAATTCAAATATACTATA
GATGAATAACAGGGCATCAGACCTCAAATTTTACAAATCTTGATGATGTGTTTAATCCAC
ATTTGTTTTCTTTAAGTCACACTCACCACCATCGTAACCCATGTCATCGTCCTCATACAA
AGCATCCGGATCTCCCTGAGTATGATGTACTGCTTCCTCCGTATTGCCATCTTCCTCATC
TTCTTCACAAAATAAGTTAGTCCGCGGCATTCCTTCCTTGGTCGTGTCTAACCTCCTTAG
ATCGGAAGAGCACACGTCTGAACTCCAGTCACATCACGATATCGTATGCCGTCTTCTGCT
TGAAAAAA
>Contig_252481
TCATCTCCATCTTCTCCTTCTCTTTCTTCGAAACAAGAGCCGTCTGTCGAAAAAACTCCT
GCTCCTGAGCAAGATCGGAAGAGCACACGTCTGAACTCCAGTCACTGACCAATCTCGTAT
GCCGTCTTCTGCTTGAAAAAA
>Contig_242824
GGCTTCGATTGAATTGGGGCTCCAGTGGAAGTAGGGTTCAACAGCGTTTCACTTTAATTG
CAGCTTCGATTTGCTTTGATTTAAGATACAATCTGCTGTCATCCTTTGCTTTTCACTTTA
AATGTTTGCTTTGTTTTAGATTTTATGTGTAAATGCATGTCTATCTTAGTAGCTTTGTTG
TGATTTGTGGTCATATGTTATATTACCCATCCCTCTCCCTCTCCCTC
>Contig_243392
TTGATCGCCGAGTTTTACTGATTTTTCTTTCTTTGCTGACTGTTCCTGATGCTGAGTCGC
CACGAGTCAGTGTTTGCTGAGTCAGTGTTTTAGTTCCTTTCTGTTTGTTGATTGTGATTT
CGAGTACTGAGTTTGTGGCTGAGTTCCAAAATACTGTCGAGCTCTTGCTTGTTTAGTTCG
TTTTCTTTACCGATTCTGTTGTTGTTTTTCACCGATTCCAGTTCTTGTTGATTCAGCCGA
GTCTGTTTGTTTTATGTTTATCGAATCATTTCTTTGCTGGGTTTCGTTGGTTCGTTGCTG
AGTTTTTGCACCGAGTCATGGCTGTGTTGAGTCGATGTTCTACAGTTTAGGCTGAGTTGA
TGCTGTCTTCTCAGAGTGTTTTGGGTGTTTAATCGAGTCTGATGTGCTTTATTTTGCTGG
GTTCTGTAGTTTCTTGCTGAGTTGTTGTCGAGTTGTTGAGTCTGCAGTAGTGAGTCGCTT
GATTCTGTTTTATT
>Contig_112873
GGAGATGAATGAAGATGATTGTAGTCTGCTAATTTTTCCCTCGACTCTTCCGATATATGC
TACACAAAGATAGACGAAGGAGAAAAGGGCCATATCAAACACAAAGTTAC
>Contig_244000
GGAGCTGCCCAGATTACTAATGAATCAAGAAGTTCACATTGACACCTGTATCCGACACCC
TGTACTACCCCCGTAAACTACAACACCTCTACTTGTCGTTGACTCACTGTCATCCCCTCA
CTATGTTTCCTCCTTTCAACCAAACAGCAGCCTAGCCACCACCATCAACTTTGACGGCCA
CGATTCAGAACACCCCATCCAACAGTTCAATGTTCCCCTGTTCCTCCACTATCCAGCCAC
CATCAAGACACAACCCATTCAAACCCACACATCCTTTCACCCCTAAAACCCTAATTAACA
TATCACAAATCAAAGCCGCCATCACCTCCCTCTCTTCTGC
>Contig_245214
TTGACTGTGATTTAAAAGTGGAGTAGCTCGAAGTACCTGACTGGGGAGAAAATGCTACCT
CCGAGTAATACTGAGCACCCCCAGCTTTATACTCGCCCTTACGAGCTTGCATCCCTTTGA
TTTTGTCCTCCACTTTGACGGACAGATCCATTGCATGATCGAGGCTACGGGGGCCCAATA
GCCTGACCTCAGCCCGAATCTCTGCCTTTAATCCCGTAATAAACTGCCCCTTAGCTATCT
CTTCGGGCACTCCTGTGAGTGGTGCCATGAGTTCGATGAATTTCCTGCGATACTCAATTA
CCCCCGAGTCTTGACGATGGTTCAACCATTGTTCGTATAACGTCCCAGACGAAGAAGGAC
GGAATTGCAATAGGAGCATTCCCTTTAACTCCTCCCAACGCCGAATCGGGCGACGGCCAT
GTTCCCACTGATACCATAATAATGCGTCACCATCCAACGAGACAATGGCTGCCTCCAACT
GATCCTCCTCGCACAATCGATAGAAACTGAAATACCTTTCCGCCCGTAAAATCCAACCAT
CAGGGTTAATACCCGAGAAAACCGGCAGATCCAGCTTTTTATGTCTCCAACCCGACCCGG
GCGGCGGCCCAGAAGCCCGACCCACAAACCCATCCTCACCTCCTGACCCGAAAACTCCAT
GTTGCCCTCCAACCCTACCCGACCCCACCATTGACCCGTCGGGTCGTCCCCCAACCA
>Contig_116419
TTATAATAACAATAAATTTAATATTCTATTCTCTTGGCACCACTGCCTCGCCCTACAACT
CTGTTCACCACCACCCAACAGCTCCTTTCTCTGCATCCAAAGTCGCCTGAGCCAACACTA
ATTCTGGCCAGCCAGGGCCAAAGCACCACTCATATTTGCAGCACAAATAGCCAACAAATC
CCCTGAAAAGACTCCCTCGAGCTCCGTCATGGTAACCCAAACATCAACCATTGTTAGTTC
CAACCTCGACTACATCACCCTTCCAATCACCAAGGACACTGTATTTCCTCTTCGATTTTG
ACCACCAGAAACAAACCAGCTTTATAATTCTGTCCATCTCTTTCAGCTCCATCCTCCCCA
CACATATACACCAGCACAGACACCAGCCAACATATTGGCAATTCTCCCTCTGGTGACCAA
CTGAAACAATGACCTCACTATTTCCGATTCCAACCACTGATGACAACTATACTTTGTTAC
CAGGTCTGCAATCCACCACCACTGCTCAACTATAACTCTCCTCTCCCTTTAAAACCACCA
AGCTGCAGCGCCCTGCTCAGTCCCACAAGCAGCGAGTCTGTTGATTCCCCAGACCACCAA
CAGCCTTCAACTTTCCAACTAAAACCAAATATATACAACCCCCTTGGTTCCCTCTTTTTA
ACCCTCCTCTGTCTTCTTCGACAGTAAACTCCCCAGCCTTCACACTACCGAAACTGCCAT
AGCCAAACCCTCCCAACTTTCTTAATCGACGCCATAAATCAGCGCCTCAACCCTTCAACT
TGAATGGATAGCTTCCTGGTCTCTCCTCTCACCTCTTGCCACCGTCAAAGTCACAACAAC
CCCAGTAGTGGCTCACGCAAAACCATCGTGCCACCTCCTGCGACTCACGCCTAGGTTGTA
TACCCATCTTCTCTCTCGGGAATTCCCTCAAACACTTTACGAGCATATCCCAACTTCAAC
TCTTTCTCAAACTCCTCCTTTCTCTCTACAGCGATGTAACCCCCACGCAACACCGACACA
ACCTTACGCAGCCAGACCTTCCTTCTTCCTCCCTTCCCACACGACGTCGCCTCTTTCCCC
CGTGTCCACCACCTACTCGCGGTCTCCGACCATACATCGCCACCCAACAATCAACAAAAC
CAATCACATATAAATATACACACAAATCAAGCATACCTACATCCCTAGAGATGAAGGAAA
CAATTCAACTAATTATGAAATCGATGTGCTGCAGATAGCGATTTGTTCAATCGCCTCTCT
CTCTCTAACCCTAAATCCCCTGTTCTGCCGCCTCTCCG
>Contig_116742
TGTAGAGATTGAGTAGTTAGAACTCAGAGACTTCAAGAGGGAGTTTTAGTACTTACCTAA
AAAATGGCAGTGTGCACAGTTTACAATGTGAAGTCTCTGAGTTCTAACTACTCAATCTCT
ACACCAGCAAAAACCCACATGGGATTTCACCAAAAACAAGTCTTTTTCTACAGCACTGGC
TCCAAGAAAGCAAACTACAAGAGATCAGGCAGCTCAGAAATAACATGTGCAGCAGACTCT
GGCACAATTGTGATTGGTCTAGCAGCTGATTCAGGCTGTGGAAAGAGTACTTTCATGAGG
AGGCTGACAAGTGTTTTTGGAGGTGCTGCAGAGCCACCAAAGGGAGGCAACCCTGATTCC
AACACTCTGATAAGTGACACTACAACTGTGATATGTTTAGATGATTATCACTCACTTGAC
AGAACTGGAAGAAAAGAGAAGGGAGTGACAGCACTTGACCCAAAAGCCAATGACTTTGAT
CTTATGTATGAACAAGTTAAGGCTATTAAAGAAGGTATTGCTGTTCAGAAGCCAATTTAC
AACCATGTCTCTGGTCTTTTAGACCCTCCAGAGCTCATCAAGCCCCCGAAGATCCTTGTC
ATTGAAGGACTGCACCCAATGTATGATGAAAGGGTGAGGGACCTCTTGGACTTCAGTATC
TACTTGGACATCAGCAATGAGGTCAAGTTTGCATGGAAGATCCAGAGGGACATGGCAGAA
AGAGGACACAGCCTTGAGAGTATAAAAGCCAGTATTGAAGCCCGAAAACCAGATTTTGAT
GCTTACATTGATCCACAAAAGCAATATGCAGATGCAGTTATAGAAGTTTTGCCAACACAG
CTTATTCCCGACGATAATGAGGGGAAAGTCCTGCGAGTTAAGCTGATAATGAAAGAGGGA
GTGCAGTTTTTCAGTCCAGTTTACCTGTTTGATGAAGGTTCAACCATTTCTTGGATACCT
TGTGGCAGAAAACTCACTTGCTCTTACCCTGGCATCAAGTTTGCCTATGGCCCCGACTCC
TATTATGACAATGAGGTCTCTGTGTTGGAGATGGATGGACAATTCGACAGATTAGATGAG
CTCATCTACGTCGAGAGCCATCTGAGCAACATTTCAACCAAGTTCTACGGTGAGGTAACA
CAACAGATGCTAAAACATGCTGATTTCCCTGGTAGCAACAATGGAACAGGTCTTTTCCAG
ACCATTGTCGGATTGAAAATCCGAGACCTCTATGAGCAACTTATTGCCAGCAAGTCTGGA
ACTCCAGTGGCCACGAAAGCCTAAAAAAATTGCTAGAGGTACTCGGACATAGCACTGTGT
CACCTGATATTTTTATCCTCCTCATATATCTGTAAAATACGTATTCATCCACCTAAAATT
TTCATTTTTTAGCCAAACTATTTCTTCCAAGGATGAGGTAAATCCTTATGTATTTAGGTC
CGGTCATTCTGTGGAACCTTGTAATATAGAGAAAACAATGCAGAAATAAAACACGAACAT
ATTTGATTCTCTGCAACTAGAGTATAAAATGAGCCCAG
>Contig_117214
CATCACCCGTTTAGAGGGTCGGATCACTCGCTCACGTGATACCCAAGAGTCTCTTATCGC
TGCTATGAGAGATGACCAGCTGAAATTTCAAGAGGATGTTCGTTCGTCCCTGTCCACTTT
TCAATCAGGTCCTGCGAAAGGGGTTTTGGCTCATGAGAATGTGGTTCTCGGGGTGGTGGA
GGGGAGTGGATCTGGTGTTGGACCCAAGGGTGGTTTCTATGGTGGCATCGGGTCTGGGTC
AGGTGGTGGTCCGGGATCTGGCGGTTATAGATCCGGTGGTGGGTTTGGCTCAGGCACTGG
CCCCGGTGGTGGAGCAGGTCCTAACGGGTGTAATTCATGGCGCCATAAGAAGCTCGATCT
GCCTCTCTTTGATGGTTCCAATCCCGACGGTTGGATCTTAAGGGCGGAACGATTTTTCAA
TTTTTACAGTCTATCGGAGGAAGAGAAGGTGGAGGCTACGGTGGTGGCATTAGAAGGACA
AGCTTTGTTGTGGTTTCAATGGGAGCACCGGAGGAGACCGATTGAAAGCTGGGAGCAGGT
GAAAAGTCTCCTTCGCCGGCAGTTTCGTTCCCAAGCCACGGGCACACTACAGGAGCAATG
GCTAGCTCATAGGCAAGCAGGTACGGTCACTGATTACCGCCTGAAATTCATTGAATTATT
AGCCCCCTTGAAAATGTGTCGGAGGAATT
>Contig_117946
GTTTGAGTGTGGGTTTTTATTAAAATATAAATATGACAAATTAGCATGATGCTATTGCAG
GGTCCTTTGCAGGTTTAGGGTTTCTATCTGCGTACTTGGCCGGAAAGATAAGAGCATTTG
ATCGCAGGGGACATGTGGCAAAACTTTGTATTGTCTTTCTTCCTCTCATTGTTGCTGCCC
TTGTTGGTGTATCTCGAGTGGATGACTATTGGCACCAATGGCAGGATGTGTTTGCACGGG
GTCTCCTGGGGCTCTTCGTGGAAACAATCTGTCATCTTCAATTCTTCCAACCACCATATC
ACACTGATGGCAGGCCTTTTAGTTCTTTACTTTATTGTTCTTAAGTTTACATTCTGGCAA
TTGATTTTCTACAACATTTTTACCCTTCCCTCTAGGAGATTTTGAGCATTTGTTTTGAGA
TTTGGATGAGTCAAGTGTGATGATCTTTTGTGTGGCTTGTCAATACGCTTCTTCTTAAGG
TCCTTGCTTCGTCATTTCATATGAGCACATTTTTTGATCAAATTCAGTTTTTTGATCAGA
TTCAGGATTCTTTGTTTAATCAGTATGTGAT
>Contig_118245
GTATCTGTATCCATCTCTCCTTCTTACTCTCATATATTTCTCTCTCATATTTTAACATAT
AGCCATTGATGATTGATTGTTCTTGCAGAAGCTTGATTCTAGGGTATTTTGAGGAGTATA
GATTTATGATTTAGCTGTTTGACTGACGATTCTCTCTGTTGTGTGCCCCTTTTTTCTAGG
ATTTCAAGCGCTGCTTCGCCGCTGGGAAATCAATTATCCTATTAAATCTATCTTTCTCGC
CGGAGCTGGTTGTGTGATTGTGTATGTTTATACTAGCAAATATTGAAGCAAGGCTGGGTG
ACCTGGGTCCATGTGATCCTAGAACACCATAATTGTGCAAACCTGCCTCTTCGTACTAGC
ACACACTCTCCAACATGAACTGGTATCTCTCTCATTTTTTATGTGTTTTTAACAATCTCT
TTAGATATTGTTCAATCTAACAATCTCTTTAGACATTTATTGTTGTTGTCTTAATTTTTT
TTGTATTTGTAGCTCATCTTCTACCCATCCAGAAGGTTTCTCTCTGCCCCTCATAATCCT
ATATAAGCACGTCTTTTTGAACCTATTTTTGTTTTTCATTACTGTATATTGGAACCTCAT
GGTCTGTAGATACTATATATTACTTTTT
>Contig_118388
TGGGATATCTTACAACTTTGCGGCCTCCAAGCAGTGTAGCTAAAATGGGTATGATGTATC
GCGTTGGTTGAGTTGATATTAGATGATTAAGTGGCGTAAAAAGAGAAGCTATTTGTCTAT
ACAAGTGCTAGGGGCCTTTCGAAGATCTGAACTGCAGCTTTAATAGTTTCAATATCAATA
TCTGCCAGTACTCCTGTCTTAGAAGAAATAATCTTGCATTTTTTCACGTCTGCGTCTGGA
ACAAAGAGCTTCCCCTTCTCTTCGGAGCTGAACAAGGCAATGCAAGGTTTTTCTCGTGCA
TTAGAAAGCTGGACAGCGGCTGTGTTTGTAGCAATGACTCCGACTGAATCGTTGATGAGG
GCAGCCAACTGTCCTGGAGTACTGATGAATACTATACTGGCTTCTTCCCCAATAATGTCT
TCCACGTCCTCGCGTACTTTCTCATGAGGAATTACAAAAACTGGCTTTACTCCGCTACTT
ATGGTGCTGGTAATTTCTGCCCAGGTTTGGATGGGAAGCAAACTATCAGTATCACCTCTG
GACTGCATCGAAGCTTTTGAATCTGATTGGATCCCATGAATCACAACATACTTTCCTTTC
TCCACACCAGCTTTCGTATATTTCTCCATTACATACTCTTTCAGCTTCCTTGAGATCGAT
ACTTTCAGTGGAGGCAGGGGTA
>Contig_118404
TATTTTGTAATTACACCATCCCATGCATATAACGCAACATACAACAAAATACCAAGTCTT
TGCACCTAACACATGGACTAGCCAACAACATAATACCAACTGTCCAACAAAAAATCCAGC
TACATACAGTTTTCATAGTAGAAGGAAGCGAGTAAAAAAAAGTCAAGATCTCATCCTCTA
ACATCAACATATACCAACTCAGTTTCGTAGAAAATTTAGCATGCTAGAGCTCCGTCCCAC
GAAATTAATATGTGTTTAGCAACTTTGAGCTTAAGACTTGATCATCCAGTAAGACTGAAT
AGGATTCAGTCTAATTTATTTTTCTTGAGCATCTTTAGAAGCACCTCTGCGTTGTACGTG
GGAGCACTGCTAGACTTGAGGAATTTCACATTTCTCGATTCTCGGTGTATTTATCATCTG
TGCATCATATCAACAGAGTAGCAGCCTCTGTGACCTTACATCATTTAAGTTCCATGAACA
GCTTTGGTGCAACACGGTTATCAACACAATGCCAGTAGTCTAAGTATTGGTCAGTGCAGT
GCTTTTCCCCAGTTGTATCCCTTTGAATCCTTTTTATACAGGACTTTCTGAAGAACACTC
GCTGTTGTTATCCCAGTGAAAGGTCGAGGCAGATTTG
>Contig_118421
GGACCTCAACTCAAAGACGAGGTGACCCGAATATGTGCGAAAACATTTTTGCTAACGAGG
CAGAAGATGTAATGAAGGAGCTCGATGAGTATGAGAATGATGAATCTTTTATAAGCACCA
AAAAAACGCAGCTGGAGTTATACTTAGAGGAGCCCAAATTTGATAGGAAAGCAAATCTTA
ATGTTCTGGATTTTTGGAAAGGAAATCGATTTCGATATCCGGAGCTAGCTGCCATGGCTT
GTGATATATTAAGCATTCCGATTACCACTGTAGCTTCAGAATCTGCTTTCAGTGCTGGCG
GACGAGTGCTTAATAAGTATCGCACATCACTTCTACCCCAAAATGCAGAATCATTAATTT
GTGCAAGAGATTGGTTGTATGGAGAAAAAGCAACTCTTGATTTAAAAGATGAAGAATTGT
GTGAAGATATATTGAATTTGGACCTTAACAAGGATGAGAGTGGAACTGGAAGCTAGCACA
GGTTTGCAGGAACAGTCAGCAGTTACGCGGGGAGTTGGCACCATTTCATATTTTATTTTA
TGGCTGAAATGTTGTAATCGAAGACTATTAATTTTCTAATTGTCTACTGTCTAGCAAGAC
TAGCATAACATTTTATATTTCACTATTTGTAATGTTGCACTTGCAAACAGCAAACTAAAG
ACTGTTGTTAATTTTATTTTTATTGCTTTATTCAAAATTCCGGGTCAATTTCGGGCCAAC

>Contig_118545
AGTTAAAGACAGATTCTTGCCTCCACCACGGTGAATAGGTGGTGGTAGAGTAACCTGTAT
CTAACATGCCTATCCTTTCTTTTTGAGTGCTAATCGAGATAAAGCTGGTTAGATGTTGTA
GGTGAGGTATGGGTGTTCTATGGTAGGTTGTATCGGGCTATTTACTTTTCTCCTTTCATG
TATTATTCTATATTACAGTTGTGCAGATGGTTTTGAAATTGGTTCAGAAATTGATAAGGT
GTAAAGGATTGATGGTTTAATATATATATATATATATATGCAATGGGCGAACTATTTACG
ATGGTGTCCGGTTTGATATTGTTCTTAATTGTTTGGTGAAGATCTATGAACTTTGATTAG
AAGTTGTAATTATTTTATTTGTGTGGCTTTGTTGGATATGATAAGTGCAAATGTTTTGGC
ATGTATGTATGATGCTAGACACAATTGGTGCGATGATAAATTTGAAGACAAAGTCATGAC
TCTATCGACGGGTGATGGTAAGAGTAATCTGAATCTGTTGCTTTCAGGAATATTTTATCT
GATTTTGTTTTCATTACATGCCACTTTCTTATGTAGTTATGTTTTGTGGTTGTTACACTA
TGTATCTTGTGCAGAAGCTTACAGAAGTTTAGCTGTGTTACAGCACA
>Contig_118866
AGCCTTTATTGCTCTAACAGCTTGATTTCAATGTCCAATTCCCCTTTGCCTCCCTTTGCA
TTGCATTTAATAATAGCTTTTATTTTCTTCACAGCTTGAGTAAGAGATATATCCTCCCAG
CCATCTCCCTGCTGAATCATTGTCTTGATGCTTTCAGCCAACGTATCATTCAGATAACAA
TTAAAAACTCTGAACGGTTTAGCAACCACCTTCTCCACACTGCTATACAGCAATAAAGGC
TTATGATCAGAATGTTTTCTGTTCAAAGCTTTAACCTTCCAACTTGTCAATTTAAACCAC
AGTACATCCACCAAAATTCTATCCAGTTTACTCCTTTTTCCATCATGTCCAAACCATGTA
TATTTCCCATTTGTCATGCTTATTTCCAACAGATTATGATCCTCAATCATCTCATTAAAT
TCCTCCACATCTTTTCTTTTATAAACGCAGTTCGCTCTCTCTATATCACTTCTAATGCAA
TTAAAATCCCCCACAAAACAGATAGGCTCATCCTTAATGCGTCCTAGTATGCTAGCCATT
TCCCTCCATAGTATTCTTTTTTTGTCCAGGGTTAAAGGACTGTAAATGTTAATTATGTGA
AATCTGAAATCCACATGTGGAAGCTTGAGAGTAACCCATATCCAATACTGACTCTGTGCC
AAAGCCACATATTTCACCCTATCAAGATACCAAAAAATGACCAAACCTCCCGATAACCCT
CTAGAAGGCTGACATGCCATACCAAATTTCTCAAGGTGTCTCTTGTGTCACAGGAGGTAT
TTCCTTTTCCTCATGATTAACATATACAGTAACAATTGCACCCGGACC
>Contig_118869
CACCCCGGTGGTGAGAGTTTGAGGGAAACTTACTGGTGGGGTAGTATGTGGTATGAAATT
CGTGTGCTGTGCTCGAAAATTAATATGCTGGTTAGGGATGAAGGGAGGTGCAGTTAAGGC
GGAGGTGATGAAACTGTGGGTGACGGGTGGGTCAATGGGTGGGCGTAGTGGATTAAGGGA
GGAGTTTAGGGGCCTTGGGAGAGGGTTTGTGAGAGTGTGAGTGACGAATGGGGAAAGTGA
AGTTGGGGCAGAAACATTACCAATTTTGAGAGCTGACGAGATCGGGGAGTTCGAGGAAGA
TGCGTTTGCGGAAGGAGAGGCGGTTGCCTTGCTGAAGTTGGGTTGTTGGTGCAGCAGGGG
TTGAATTGATGCCACCTGTGCTTGATACTGCTCCGTCAAACCATGAATCTGTCGTGACAT
CGTGTCACGATCAGCTTGCATCTGCGTGGCCAAACCCTTAAACTGAGTACCCATATTAGC
CATTTGAGTAGCTAGATTTGCAATCTGGAGAAGGGTTTCATCATGTTTCTGGGTGCTTGC
AGCTTGCGCCTCCTCGATCAACTTAATGGACTGTTCATGTTTTTGGAGCGATGGCCCAGC
CATGGCTCTGATACCAGTTTGTTACGTGCTGAATTATGTAAGCTTTAATATGTAAAATGT
AAGCAGAGATTTACAGAGAAATGGAGTTTAGAGAGAGAAGGAATAATTCATTTCATTGCT
TGAAGAAGAAGTTGTTACACAGCCCCCACTTATAACAAAAGACAAATAACAGATATAACA
AAACTACGTCGTTTCTCTCCATCTAGATCCTTCTACTGTTACGCCAGCCCAAATA
>Contig_119546
TGGGGGTGGAGATGAATATAGTTTTATTAGTCCTGTTCCTGATGCTGGAAATTCACAAAT
CCAATCTTTTTACTAAGTTACTTAAGGTCCCCTGCGTGAATGCTTTCCTGTTATATACTT
CATTTTCTATTAGATACCTACTTTCCTGTGTTTGTCCTATGTAGTTCTATATGAGCAAGC
ATCATTGACTGGCTATTGACCTCATGCCAACTTTTCAATTACTTCATATTGCAATTCCTT
GAAAAAAAAGTTTGAAGATAAGATCACTGAGTTTCAGACTCTGAGGCAAACCATTCATCA
TGTATCGAGAGTGATTGATACAAGAGCTGACCGGCTACTCCAGTTCCAAAATCTAAGGTC
GAGGAGCTGAACGCAAATATTACTTAAAGTGAGCTCAACGCACCGCTTCTGGAACCACTC
ATGGCACCACTTCCGGCACCACCGATTCTTGAATATAACTGTTTCTGCGATTACCTTAGT
TACTATGAATTTGTCGTACTTAATTTTGTAGTTAGATTGTTTTGATGTTGTGTTTCTTAA
ATGGTTTGGATGAGATTGTTTTATGTTGGACTTGCTGGAGGATGGTTGGATATTTGTTGT
ACTAGAGTTTGGTATTTGTAGTTTTAGCTGGATGTTTGGTGGGAAGTTTGGATGGATGTT
TGTAGGATTATTTGTATTTTTATTGGGAGTGTTACAAAAACAATGCAGGCATTGCAGAAT
TTTTCAAAATATGTGTTACAATAGCTCATTTTAATGTTACGTTTGATTACTATTTGTGGT
G
>Contig_120253
AAAGCGGTGAAGCCGGGGGTTGATGCAGCATTGCCTATTTTGCAGAATGCTGGAGACCAG
GCTGGGAAGATTGCTTTTCCTGCAATTTCAGAAGCTTCCAAGAACGCCCAAGAAGCAATA
ATGCAAAACTCTGGATTTAATATGGAAACTGCTGTTAAGACAGTTGCTGATGCAGCTCAA
CAGACCACAAAGGCAATAGAAGTGGCCAAGCCTATAGCATCATCAACTGCTGAAACCATC
ATTTCAACCGACCCCGTGGTACTTGCTGGAACTGGCGGAGCATTATTCCTTGCATATTTG
CTACTTCCTCCTGTCTTATCTGTTATTTCTTTTAACTTTCGTGGATACAAAGGTGGGCTC
ACTCCTGCTCAAACTCTTGATCTCATATCTACAAAGAACTACATTTTAATTGACATCAGA
TCAGAGAAGGACAAGGACAAGGCTGGCATTCCACGTCTACCTTCAAGTGCCAAGAACAAA
ATGATCTCAGTCCCTTTGGAAGAATTGCCCAGAGAACTTAGAGGCCTTT
>Contig_120477
TCGGAATTTGAAGCTAAAGGTGCTGGTGAACCAAAGACATGTATTCTGAAAGTGGTACAA
AGTCGCCACTCTGAGGTACAAAAGAAGATCCACTAATCTGAAAAGGAGTAATCTGAGGTG
CAAAAAGCTAAAATAATGTATAAAGCTGTAAGTGATACAAAGTCTCGAATAAAGTGGAAC
TCGAACTCGAGGTACAATAGTGTGGCTACTCAAAGGTGTTATAGGAGCATTTCTAATCAA
AGAGGGCATAAATGTCCCAAAATAATAACGATCAAAAGTGTGGGTGGTAGCAAGGCTATA
TGGAAGAGGTGTAAGCTCAAAATGTCGAAGCAAGTCAAAAATGAAAGGTCTCCCTTCTCA
GAAATAAGTGGGGGAACAGTAGAAGTAGTAACCAAAAAGGAAGTGGTCAAAGTAGGAACA
AAGTTCAACTCAGGTAAAGATGGAAAGATGTCCATCCCATCACTCTTATAGAACTCAGAA
GATTCTTTATCTCGTTCTCCTCAAATACTAAGTTAATGTTCTTATCAGGTGTTGATGGCT
CTATTATAGAAGAATTCTCATACTTACTATTCATCATCTTGATCTCCATTG
>Contig_120483
CTTGGACTGTTTCTTCTTTTTAGATTTTCTTGTAGGCTGAACCACCTCATTATCACTTGT
ATCAGTAGACTGCAAGCTTGGAACATCAAAAGAGTCACTATCCCCATCCTCTATCATTTT
ATCAACTCTCTCACACCCAAGAACATTGTTATCTTCAAACTGAGGAAATATATTTCCAAG
CAAGTCCAGTTCATACGGCACCAACTCATTCCACTGTGGCATGTCACCCATGTATTCATC
ATATTGTTTCGCACACCATTTTTCATGCCTTTCATGCTGGTCCACATGTTGCTGATCATT
TAGATACAATGGGTGCACTGGAGCATTATAATCACCGTTATTTATATGCATTTCGGTCAG
ATTACCCTCCTTCAGAGGATCAATTTGTCCATCCAGTAACTTCTTTTTATTCTCTCTAAT
ACTCTGTAATTCATCGTCAACATCTGATTCAATATCAATATCATTATCAGAAATAAACTC
ATCCCCATCTCCAGAACTATCACTGTAATCCTCATCCTCAAAATTAGAATCATCTCCTTC
ATTGTCCGCAGAACTCACATGCTCCTCTACAACATTTTTTTGTTTTTCTTCGGCACG
>Contig_122891
AGAGGGAGAGAGAGATGGAGAGAGAGAGGGAGAGAGCGAGAGAGATTGAGAGAGAGAGAG
TTGGGGAGAGAGACGAAGATGGTTATTATCAGAGGTTTGAAGAAATTCCATCAGGTTATT
GTGAACAACAAGGCGATCGATTTAGCATCGGTTGCTGCATTCAACGCAGCCGGGGTGGCC
CCGTTTTGGATTTATAGTGGCAAGAAGAGTTGATCTCTAGATAAAACCGAGATCTTGTTG
TCGGTTGTATTATATAATTGATGTTATGTAATGGAGGTAATGGATCTTTCTATTTTAGTT
GATTTATTTATGTAATGGAGGGTCCTATGTAGTTTAATTCTATTTAGTTTGATTAATTAA
TTATCCCCTATTCAAACACACGCAGATCG
>Contig_123043
AGCGATGAAAACTCAGCATACAGGCTCATGAACTAGACTCGGAAACGAAACAAAAACAGA
GCTACAATCGAATCAACAAAGCAGCAACTCAGCCATAAACTCAACACAACTCGACAAAAA
CGGAAGAAGCATTCAAACACTCAAAACTCAGTAAACTCGACTAACACTCAACTAAAACAG
AACTCAGGACTCGATTTCTATGACTAAAAGAACAGCCTCGGAACAAACTAAACGCAGCAA
CAACTCAGAATGGAAACTACAAATCGCAGCAATCAGAACCCAACTACAAACTGACTCCTA
AACTCGGCACAAAAAATGAAATACAGAAAGACACAATAAGCAAACAAACTCGACGAACCA
ACCCAGATGCTGACTCGAAGAAATCAGCCTCGCGACTCAGCTAAAACAAAAACTTAACTA
CACAACAGTATCAACAGATTCGACTACCTATTCAACAAACAGGACAGAACTCGGAGGCAA
CTCGGCCATACCACCACCCA
>Contig_124533
ACCTTAAGCTCTGCAAATGCCTCAGGATCTTCTGCAAGGCCTAATGGGTCAAAGCTTCCT
CCGGGGTAAAGCGGGTCAACAATTTCTCCAAGAGGTCCTCCAGCAACACGGTAACCCTCA
ACGGCCCCCATCAAGATGACTTGGGTAGCCCAAATAGCCAAGATGCTCTGAGCATGTACC
AAACTTGGGTTTCCCAAGTAGTCAAGTCCACCCTCACTGAAGATCTGTGATCCAGCCTTG
AACCACACGGCCTCACCAAACTTGACACCATTACGAGCCAAGAGCTCTGGGAACACACAC
CCAAGGGCTCCAAGCATGGCCCATCTAGAGTGGATGACTTCAAGTTCACGGTTCTTGGCA
AAAGTCTCAGGGTCAGCTGAGAGCCCAGCAGT
>Contig_125664
GCTGTCCGCAAACTGAATGAAGCGAAGAAACTTGAGTCGACTGCTCATTACAGTACTGAT
TTTGGGAAGGAGTAAAAATGAACACTGGTGATTTCAGTTGAGGTAGCAGATTGCCAGGGG
AAGATTGGCTCTTTGTTGCGCTTGCGTTAGTACACCTTTGTGGTTGGGAAATCACTTGTC
TTGCATCAACTTCTTATCGTATTACGTAATCTTTTTATTCTTTCGGTAAAGGTTGAAAGC
AAGTGCTTTTGTTTGTAAGGATAAAGAAATTAATATGCAGAATTGGAGTGTTTCAAGTCT
TGAGATCTCTTGCTTATATTTGAAGACAAAGCAATCAAATCTCAATAAGGTTACTCTATA
AGAAAGCAATTCAAACA
>Contig_127003
TGTGTGTGTTGGTTTGAGAACTTGGTTGGTGGAGATTGAATTAAAGGTTGAAGGGGGAGG
TTGCTTGGGCGTTAGGCTGGCTGTGCTATGTTGTCAGAAGGGCTATGTGATTGTAGGGGT
AGGAAGGATGCTGT
>Contig_127152
GATTGATTAGTTTAGGTAACTTTGTGTTTGACGCAGTGCAAGATCTTTTAGATCATTATA
TCCGAATTGAAATTGCAGAATACAGAAGTACTCAATAATCATAATCATAATTAAACACCT
AACAATCATTTATTTAGCAAAGTTCAAATCCAAGTTCCACAA
>Contig_127200
AAGGGGTGGAGAAGATGATGGGACAGAAGGCGGAGACGCCCATCAGAGTGCCGAGAGAGG
TGCTGCGATCGGTGAAGAAGGAGCGGCAGATTCAGTGTCAAGATCGGAGAAAAAGTGGTG
GGAGATGCTGGGGAGAGATTGGTGGTGGGAGGAAGTTGTTGCTAGAGAGATGCTGCGATC
GGTGAAGAAGGAG
>Contig_127905
CAAGGAGTAAATAAAATGTGGATTATGTTTATTTAAAACCAGGAGGATGTTTCCATTACA
TATAATAACTTGAACTAAGCCAAGATACACTCATGGCAAAGAAACCTGAGTTATGCAAAA
TATGCATCCCAATCCAATATTTAGCTAAAGCCCCCTACCACCACCCTCAA
>Contig_128617
GTTTTCCTGTATCTTCTTCATATTGTCGTCCATATTAGTTCTTTAGAAGATAAATATTAC
CTGTTTTCGCGTGTAATCGTCGCTGCACCCCCAATCCCTAATTC
>Contig_129229
CTTTGTGTTTGAGGTCCCCTTAACAACTGGGCTACACATTTGAGTGATCCCCTCCACACT
ACCATTATTGACACCTTTTCCTCATCCTGAGCTTTTCTTATTACATTTCATTTCCATTAT
ATATAATCATATCCTTATGGCTGATAACTTTTTCCATGTATGGGGACTAAACATTATCTC
TGTTCTCAATCCTGTATAAATCGTAAACCCCTCAAACACAAAGTT
>Contig_129635
ATTTCCAGATTATATTCTTTACGTATTCGTATTACAGATTCAGGTGTTGAATATTAGTTG
AAACTTCTGTGCTTTCTCAGAATATTCAAGTGACGATGGCAAAATGATAGAACTGAGAAG
GGACCAATTGCAACCAAGTTACAGAGGCCATG
>Contig_129782
GTTGATGTTTTATTTATCACTTTTTTTTATAGATTTCCAGCAAATAAAACATCAACATTA
TACAGAACACATCAAAACAGGAGATATATAATGCGTAGTACAACCTACAAACTCTGTCCT
TATTCATTACATGCCACACACTTAACTTATTCCACAT
>Contig_130771
AAGACAGAAGACGATGAGAAGGTAACAATCAAGGTGCAAAAAGAAGGAATGGCTGATTTC
TACTTCACTATGAACCGTGATGAACCGTTAAGAAAGCTTATGATCGCGTT
