# Supplementary material for: New insights into domestication of carrot from root transcriptome analyses
Source: BMC Genomics. 2014 Oct 14;15(1):895. doi: 10.1186/1471-2164-15-895 (PMC4213543; doi:10.1186/1471-2164-15-895)
Supplement: Supplementary file 5 — Additional file 5: Unique expression contigs in wild carrot. (ZIP 4 KB) [file 12864_2014_6606_MOESM5_ESM.zip]

Archive with 1 entries (1 files):
- 1636947465135505_MOESM5_ESM.fasta
