# Supplementary material for: New insights into domestication of carrot from root transcriptome analyses
Source: BMC Genomics. 2014 Oct 14;15(1):895. doi: 10.1186/1471-2164-15-895 (PMC4213543; doi:10.1186/1471-2164-15-895)
Supplement: Supplementary file 5 — Additional file 5: Unique expression contigs in wild carrot. (ZIP 4 KB) [file 12864_2014_6606_MOESM5_ESM.zip › 1636947465135505_MOESM5_ESM.fasta]

>Contig_159264
CAGTAAGGCCCGTCTTCCAGGTGGTTCCATCACATCCATTCATCGACAACACAAGAATTA
CACAAGAGCTTCTTATTCTCAGCTAGCAAGGAAGATGGCTCAAGTGCAGCGTGATGACAT
CGTGTCGTTGTGGACTCAAGGTGTCCAGGCTGCGAAA
>Contig_161305
TTTTTAATGATACGGCGACCACCGAGATCTACACTCTTTCCCTACACGACGCTCTTCCGA
TCTGGAACATTAGTAGTTCATTTGGATGAAGATCGGAAGAGCACACGTCTGAACTCCAGT
CACTAGCTTATCTCGTATGCCGTCTTCTGCTTGAAAAAAA
>Contig_167204
CTTAATAGTGTAATGCTGATAGTCTGATACTGCTTTGTGTTTGACCACCACTAAAACATA
ACAGAACACTAAGCAGTATCAGCATCATACACTATTAAGACACAAAGCTAC
>Contig_171380
TTCCCTACACGACGCTCTTCCGATCTTAGACTGAGGGGACCAGAGTCACAGGATAAGGAT
AGATCGGAAGAGCACACGTCTGAACTCCAGTCACCAGATCATCTCGTATGCCGTCTTCTG
CTTGAAAAAA
>Contig_171915
TTTTTTTCAAGCAGAAGACGGCATACGATATCTGATCGTGACTGGAGTTCAGACGTGTGC
TCTTCCGATCTTTGCTCACTGCAGGATGCTGGTGTATGAATATGAGTTCGAGATAAAGAT
CGGAAGAGCGTCGTGTAGGGAAAGAGTGTAGATCTCGGTGGTCGCCGTATCATTAAAAA
>Contig_174494
TCGATAACAAGCACACACTATAAACAAACAAAAACGCAATCAAGTAGGTATTCTAAATTC
AATTCATCAGATTCATAAGTCAATACAAATCACATCCATATCAAAATCAGCACCTAAGCA
GTCAACAAAACCGCGCCTCCCGCCTC
>Contig_174676
TTTGAACTTGTTTGCCGGTTGTCTTCGTGTGAGTTTTTTCCTTCATTACCCCATTCTGTT
TTGCATACAATATGCGTTTGTGTGGAGTTGCGTCCCGCTGTAATATATGATCT
>Contig_174883
GTGGCATGGAAAACATCAGCCGTCATGGCTAAAATGGGTAAATGCCATTCGGTAGTTTGT
GCAGATTTACTGATGACATAACCGTTGTTTATCTGCGTATTTGCTTTGCTCTCCAACATC
CTTATACGGCGTGTTGCCTCAAAACCGTCC
>Contig_174955
AACGTATCGCTGTCTTAACTTTATGCATTGACAGCCACGTCATTATTATGCCAAGAAACA
GCTATGTCTCCAAGTCCTAATTTCAAAGCTTCTAACTGATCAACATCGCCCTTATCAAGC
TCATCGCCACCACTAACAACC
>Contig_175155
TTTTTAATGATACGGCGACCACCGAGATCTACACTCTTTCCCTACACGACGCTCTTCCGA
TCTGGGTAAGTCCCAGATAACCCCCATATTTAGATCGGAAGAGCACACGTCTGAACTCCA
GTCACCAGATCATCTCGTATGCCGTCTTCTGCTTGAAAAAA
>Contig_175326
TCCAACGACAGATTTTTCATAATCTTGAAGATGGACTACCTGATTTGTCAACATCAACCG
TGCCTCCCTTCCCCTCATTATTTGAGTCCGGATCATTAATGAAATGGGCAATATTCCATT
TTGGAGTAAAGGTGAGTGGTCCTTGGTAATAGGAATACACTTCACGAA
>Contig_175683
GAAGGGGTATGGAAAGAGGATGGCTTCCTCTGTTTATGGATATGGTGGTGGTGGAGGTTG
GACTAATGCTCATGCTACCTTTTATGTGCAGGAAAATGGGTTTTTGTGGGATTTTCTTGA
TTGGGTTTCTTGCAATGGCTTCCTCTGTTTATGGATATGGTGGT
>Contig_204088
GCTCAGAAACTATATAAAGATACTCATTTTCACACCTCAACTTCCATTTCCCTTAGAAAT
TTGTAGACGACAAACAATTAATCACACTCCTTATTCAGTGACATATTCTGTCAAATGGTA
AAACACATAAAAATATCACACTATTCCAATACTTCTACCTCTCCTCTG
>Contig_176064
GCTTCACTGAACATACAAAGAGAGCAGCCATATTACAACACCATATAGGTGTCGTCTTAT
TTCCCACCTCAGATCCCACTTACTCATATCTGTAAATATGACGAAGACGACGACGATGAT
GATTAGCATGCATCACA
>Contig_176744
CGGACTCCCTGAAGGTCAAATCGGGCCAGACCAGGGTAGAAATCGGATACATTAGGCGTA
CCCAACAGCTGAGTCATCTCATTCACCACAAGCCGAAACTCTGTTCCAAGGCCAGCCCTG
TCTTCCCCCTTGACTGTACCACCCCACATCATATTAGTAATCACATT
>Contig_178385
TACACACAAGCAATGCAACTTCACAAAAACTTACTTACATTTCTCGCTAAATCAAATACA
TTTAATACCACATCGATTCAAATAACATATTGACCCATCAAGATCGGAAGAGCACACGTC
TGAACTCCAGTCACCAGATCATCTCGTATGCCGTCTTCTGCTTGAAAAAA
>Contig_179766
ATGAGGCTTTGTTGTGTTTTGAATGTTTGTTAGTTGTTAATTGGTTGTGTTTGAGGAAGC
TTGGTTAGTAGATGAAGATGAATTGCGTGCTGTATGGAAATGTAATTTGTTGATTTGTTG
ATGCAGTAGGGTTGTTAGTTGTTAA
>Contig_180230
GGTGTCTGAATTGATTTCATATATATGTACTTTTTCAACAACCAGATCTTGATCTAAAGC
TAGATACAGATACAAATTATACTAGCATTCAAGGCATCATGTTCGACTAGAGTACTTGTT
ATACTTTTCAACAATTTTTCAATGCCTCCAAAACCATCACTTGTACCCGCTCCAAGTCCT
GATATATCATT
>Contig_204840
AGTGAGATGCTCAGCAAGACTACTCTGGACTCTGTTTATGATCTTAGGAGGAAGGAGATT
CGACAGACTATTGGCTACTTCTACAGCCGGAAAGGGTTGCCAGTTGATGTCGGTGAGCAG
ATGTTTCTGACTATTATGAATGTGATTACTAATATGATGTG
>Contig_184195
GAGAGTGATTCGGATATTAGGGTGATTTCTGTTGTTGATATAGGGGAGGAGGATGAAGGT
GAAAGAATGGTGAATGGTGGTGTTTGAGCCACGTCTTCCTCGTCATCTTGATCATTATCA
GTACCATCATCACCACCATCCACCATTCTTTCATCTGCATTCTCCTCCCCTAT
>Contig_205495
CAGAACATGCATAAACATAATGTATTCTCTTTAATAACTTTACACAGTTAAAATACAATA
ATAAAAAGATTTTTAAATAGAGCGCTGCATTTTTAAATTATATCAAAGGTCACAAGTACA
CGAAAACCTGCAGCTAGATTAGTGACACCGACCCAGGAGTCACGACTCGCCATGGTGCGC
TCATTAACATTTAACAGTTGCAGTACTAAGAAAATCTTAAAAGCCCTACATTACTACATC
ATTTGGCTCATACTATACAGACTTCAGTGTAACCTCATAAAGATACTATCATATATGTGA
CAGACATAATAAAAGAT
>Contig_186900
GGTTTGAGGCGCGTGGATGGATGTGTGGTGAACCAATTCGTTGTTGTGCCAACAGATGGA
GGCTGCATTGTGAAGAACACCACCATTTACAACACCAAAGGC
>Contig_190599
ATCTCACCGACCTTGCAAATAAATCAGGATTATGGATTCTGGAGGTTAGGGATCAAGAAT
GTATTGGAATTCGCAGAGGACTTTTAGTGGAAGCAGTGATTTGTTTGCGGACCCGTTGAC
TCTGTCGGGAAATCCGGAAATGCAAGAGGTCAGAGGAGAATGGAGGCGATGATCCGAATA
AGTTTAGTCTGGGTCTTTTAGATGTGCACACTTTTGATACTGAGCTTATTCATTCCTGAG
GTGGTTAGTGTTTTTCGCAGTCACATGCTTGCTGCACTTGGCTTTGTAGATGTTATTTTA
TCATGATTGTCGATTAGAGTCTAGGTCATTATTTCGAATTAAATTTAAGGATGTGGTAGG
TAAGTTACAAGTTATGTCCGTTTAATGTAAGTCTAAGTGCGGTAGTGTATTGCTATGCAG
GAAACAACACAGTGTGTAGTTCATATTTTTATCGCTGCACTAGCTCCCTCTTATGGTGTC
TATTAATTGACATATGAATTTGTTCGAGACCATCTTCATCCCGGATGCTTAAAAAGTGGC
CAAGAAACCTGCAAAACAATGCTTATGGCAGG
>Contig_190610
ACCATCCGAATTCTAAAGCAACCGAAGAGCTTGCTGAGCAGGTTGCATTCTTTGAGCAGT
TTAAGAGGCAGGTTGTTGGGCCAAACCTCGTAGATTGTGACTATGCATTCTTTCCCGCTT
GTTGGGAGAATCATTGGATTCTCTTTGTTGTGGACGTACAAAAGAGTAAAGTCAGCATTA
TTGATTCTTTGTATAGTGAGAGTGTTGGTCGGTCGTATAAGGATATGTATCCGTCTCAGT
TTTACATTATGGAAAAACTTCTCCCGTGCATGCTTCATCACCTGGATTCTAGTCGGTTCC
CGCAGCCGAAATTCATGAAGGTGAGGTCGGTGACTGAACGCCCAAAGCAAGTTGGTGGAT
TTGATTGTGGTGTATATGTGGTCAAGTATGTGGACGCCATCTGTGGTGGGATACAGTTGA
AGAATGCTGTATGGGATCCTACACTTGACATCTTGACATTTCGATATCGCATGGCTTGGG
AGCTTAATAGAGGGCGGGCACGGCATATTTCTGAGTGGGGGATTAAGGAGAGGTTGCTAG
GATGTTAGATACAATTATTTGATGGTTGGTTGTAATTATTTTTTGTTGGATGTATTTATC
GTTTATCGGATGTATGCATATAGTTTATTGATGTAATTATCGATTAATATTTTTGTGATG
AAATTGTCTTTCATATTTGTTGGATTCTTGATTGAACAATTTTGAATTTGTTAATGAAAT
GATTGAAGCAGGTTGGATA
>Contig_190632
GGAGCTGCTACGGAGGGAGTCAGGAAAGCTGATTGGTGAGTTTGATTGTTGGCAGAGGTC
TCTCATCGTCGGAGAAGACAACCATGGTTGCTGATCCGGGGTGGAAAAACTTGGTGGAGA
CAGGGTATAGCGATGGTGGACAGGGGGTGTGTATTCTGCTGGGTTTGTATATGTGTGTAG
GTATAAGTCAGGGGGTGACTATGTGTGTGGTTGTATAGGTGTGTTCTGCTGCTGGCTGTA
GATAATTGTGAGGCTGTTGTTGGGGCTTTCGATCAGAGGTGAAACAGAAGGAGAAATAAG
GTGGTGAGATTGATTGTTTCTGCCGTATGTTTGCTTTGGGTTGTCATATTTCAGCTGCTG
AGTTTTTTGAAAGTGGGATGGTGGTTGTAGAGAATAAGGTTGGGTTGATGTTTTGTTTGG
GTATATTGTGTTGCAGTGCTGGGTTTGTAGGCTGTCGGACGGAGGGAAGGGTTAGGCTGC
TGGTAGGAAGGGTGTATCTAATTCTTGGCCAGGTGACGTGTGTTGGGGGCTGATGAGCCC
AATGGTGGTGTTCAAAGTGCTAGGCAGCAGAGGGTGTCGGAATGGAGGCGGGTATTATGT
TGGTACAGGTCTGGTAATTGTAGTAAAGATTGGGGATGGTGGTGATGTGAGGTTGCAACA
TCAATAATAGAAG
>Contig_203308
GGCACACCCTGTTGGTAACCTTGCTGCGGTTGATGCTGGACGCCTTGTTGATAACCTTGC
TGAGGCTGAGGCTGAATCCCCCGAGGATAACCTTCTTCATACTGACCACGCTGCGGATAA
CCCTGTTGCCTCTGTGTGTGAGGAGCGTGTGGCGCATAACCTTGTTGTTGCTGCTGCTGA
GGAATCTGCGACTGATAACCCTGCCGCTGACCAGCATTCTGTCCATAACCCTGTTGCTGC
TGCGGAAATCCCTGGGAATAGCCTTGTCCACCACTCTGCTGCCTATAATTCTCCGGACCC
GAATTACAAGCCTCTACATAATTCTGAGAGTTCTCACCCTGTTGTGTACCCCACTCACTA
AACCCCTGATTCTGATTCCTCCCAAATCGACCCTGATCAGAATTTCCCTCATACGAAACA
TCCCCCCCTC
>Contig_207957
TGTACTCGAGGTGTACACATCCCAGCAGTTTACACTCAGTTCAACTCATACATAACTCGT
AAACAAACAAGCAAACTCGATTCATAAAAGTACAGTACGCACTGGTGATACTAAGAAACA
GAAATTGCAAGACAACTTGGTTGCTTTAGTTTGCTAGGAGATAAGCCTCAACAGCTTTGA
AGGCCAGGGCAGACTTTTCGG
>Contig_208118
TGTAGCTGTGTAGTACTGAAAGCAAGAGAGGACATTATATGCAGGGACATGTAAAGAGTG
CTCAAAGTTAAGTTTACTACAATTAAGCTGCCTATTTAGTCAAATTTCCTTCAAGTCTTT
C
>Contig_81190
ATGAGGGGGGCATAAATTTGATTATAAAGTGACCACTTTATATGCAGGTTAAGTTATAGA
TTGTAAATTGCAATAACCACTAGATCCACGATTAGGATGAGGTCAGCTACGGTGAGATAC
GATAGTTGATTAAAAGGCACACAAATTATTCAGAAAACAGAGACCAATAGTTCATAGAGT
ACTAGCAGATAAATCAACAAAACCCCTCCTTGAGCCCATTCCTTTACCATGTCAAATAAA
CTCCTTTTTT
>Contig_81221
CTGCTTGAAGTCTACCTGGACAGCCCATGTCTAGCCAAGTTTGATACCATGGCTTATTAT
GAGACTGTGGTCAGAGGTAACTTGACTTATGGTGGCCTTACAGGAGTTGAAGGGTTTAGT
CAGGAGGAGCTCTTCTTGTGGCTGCCTGTTCTAGATATCATTTTGGATGATCCTTTGTCT
GGGATTATCTTGTTTGATATTGGACTTGCTCATAAAAACCTCTCACTTTCTCTCTTTGAA
GATCCACCGGATTGTGCGCCTCAGTCTCAGGGAAATTTGAATAAATATGGTTTTGGAAAG
AGAAGGTTTGGAGATCAACGTTAGTAGACTTTGGGCAGAATGATGCATATCGTAATGCGT
GCCACTGTTTTGAGTTTTTGTTAATTAGATTAGCCGGGGAACTCGTAAGGTGTAACACAT
TTCTAATCCGTTTTTAGCTCAGTTTCTGTTCAAACTAATTAGATCATTTTCAATAGGGGA
ACTCGTAATGCGTGCCACTGTTTTG
>Contig_81387
AAATCAATATTATTTTTTTTTGCCTTTACTTTCCGAAAACTCAAGCCCGGCAGGCTCCTC
CTCCTCGGACCGCCACCGAACCACCAGTCCCTACTCATATCCAGCAGCCTCCTTCGCCAG
AAATTTCATCACCACCACTACAACTCAACACCTCTCTCCCTCTCTCTTCCCTCTCTTTTC
TCTCCTCTCTCTCTTTCTTGTACTGCAGAACACAGCCGGGGTGTGGCTGTTTTGCACAGC
CGTCGCCGGCCTTCACTAGTTCACCACCATCTTCGATCAACTCGCCGCTCACCGTCACGA
GCCGCCCCTGTACATCTCTCTCTTCCTCCCCGCGCGGCGCCGCCGCGTCGGTGCCTCCAC
CAGCCACCGCCATAACCCCTCCTTATTTCTCCACCGATTGAACCAAATCATACAACCATT
CAAACGCACACAACATCACAACATATAGATATAACACACAGCAGAGTTCACATACATAGG
TATACAATCGATCTTATAATCGAAGCCTCACCTGATTCGTGCCCAAATCACTCGATTGAA
TCCTCAGTTCAAAACCCTAAGTCTCCTCCCTTCTCC
>Contig_227231
GTATATGACGAAACATTGTCATTATTTTAGTTGTCTTCCCTGCATATTTCCCGCCTTGTG
GTATTGGAATTGCAGTTACGTTTGTTGGGAACCTGGGTTCTGCTGCCTGTTGCATA
>Contig_227253
GACGAATCGAGTGAAAGACGAGGCGGTACGAGAGAGAGACGAGGCGATTAGGAACCGAGA
CGAGGCTTTGAGAGAGAGTGAGAAGTTGAGAATTGAGTTGGAG
>Contig_212644
CTAAGCGTGGCTACAGGTCTCAACTTAATATTGTTTTATAGTTCCTTCCAGATCTACATA
TTACTCGCGAGTCCTGGGTTATTATCAACCCAACTAAGGGGGAAATCTTACTATATACAT
CATACAACTGGTT
>Contig_232664
AAAGCAGCATCCCCTTTCTTCTTCGAGTTTATAGTTTCGTGCACCTGATTTGTCCACATC
TGAAATGACAGCTCTGTTGCAGCTCCCTCATCATCTTTGTACCCAAGTTTTTCTAAGATT
TCATGTAT
>Contig_233240
ACCCCATATAACTGCACCAAAACAGATGGTAAGAACTTTCAAGGAAAAGTTACTTGGAGA
AGTACCAGGGGCCAATGAAGCTGACATCCCACCACTCAAACACAAA
>Contig_233535
GGACCATTAATAAGTGTGAACTTAATACCATGACTATGCCTTTCCTTCGAAGTGCATTAC
ACAATTGCTACTTTCTTGTGGCGGCTCAACCCCAAAAATCACTAAGTAC
>Contig_237881
AGGTATCATTAGGGGAGGTGAAATCGGAGGGGTTTCCTTCATCAGATAGTGTTTCGATGG
GGACGAGTTCTCGGGTGAAGAAAGGGTATGGGCTGAAGAAG
>Contig_238025
GTCAAATCGGGCCAGACCAGGGTAAAAATCGGACACATTAGGGGTAGCCAACAGCTGAGT
CATCTCATTCACCACAAGCCGAAACTCTGTTCCAAGGCCAGCCCTGTCTTCCCCCTTGAC
TGTACCACCCCA
>Contig_108370
AAGGACGACACCTCGAATAATTTTAAAAAGAAGGAAAACATATAATACATAAATATTAGA
GTGGGCAGTGGGCACCCCTCAAATAATTACAAACCAAAAACCTCTTTTAAAACCAAGCTC
CAGAAAAAAGCAACTACACAAAATCTGAATCACATTTAAAACAAAGAAAGTGCAACTCCA
CTTGAGCAAAAACAAAGAAGAGCAACCGCAGGGTGTTTGAGATTTCCCAGACTTGAAACC
ACGCTTCGAGAATTCCCATCTAATATCCATGGCCATTCCTAACACCACTTCCCTACTACA
CCAAACTGACAGCAAAACAACTAAGATCACAACTACTCCAAAAAAAGAGCCTAGTGCACC
TGATTCTCCTGAAAGTACTTGACTCTTTCTAGCGCTTCCGATATATTGATGTTTCAAAAG
CTCTTTCACAGTCTGATGTATA
>Contig_111230
ACAGACCTAAACTTCTAAAAACAAATATAAAACATAAGCTGAATTACAATATCTGACACG
GATTAAACACTTCAAAGCTAGATATAAAGGGAGCTGCATCACAGGATCTCAAGTAAAATA
AACTGAAATAAAACAGCACCACAACCTCACTTCAGAACATACTCTACAAAACCAACTGCT
TAGTAATCAAGTACTCTCAGCTACTCTTCATTTCA
>Contig_112400
TTGCCATAGTCTTTGCGGTCTCTATCCCTTTCCCTCTCCTGCTCTTTGTCCTTGCCATAG
TCTTTGGGTTCTATCCCTTTCCCTCTCCTGCTCTTTGTCCTTG
>Contig_118788
GTGATTTGTGAAGGTAGTGACATAACATTATTGGGTTTGGATATCAGCTAGCTGCTATGG
AAGAAGGAGCCGTGCGGATGCTGAAAAGAATCAAAAAAAGGAGATCAAGAGTGTGGTTGG
TTTAATTTGCCTGGTTTCAAATCTGGAGTTAAGGATCAAAAATAGTTGCAGGTGGTGTAG
AGATGTCCGGTTAGTGTGGATGAACATATGAATTCTACTGGTAATTACATGACTATGGCT
ATCACAGATGTGGATTTTGACGCCAAAATAATGCAATTCTATATTGAAGAAGCGGCTGAT
CCATTTGCAAGAATAATATATGTATATACTTCTTCGACGAGACAGAGGCATATGAGGTTG
GTGCAAGAATTCTACGGCCGAAATATAAGCTCATGCAATGGTGCCCTACATCAGGTAAAT
GGAACAGACCCATAGGCATTTTCACAGTGGATGCCGAAGTTCAACCTGCTCCAACAAAGA
ACTAGAGTACTAGACTTCTAACATACTTCAGACACACCTTATCTACTATATATATAGTGA
TCTTAGCTAAAAGAGCTGTAATATTTTTTACTCAATGCACCCAACCATGCCATTCAGAGG
TCGAAATTTCCAATGACATCAATTTGTTTGAAAGTTTAGAGACCAGAAAACAGGATCCGC
ATCGCATTTTG
>Contig_250508
TGTTTGTTATAGGATAGTTTCTGCTGTGATTGTTGGTTTAAGCGCGATGAATTTAAGATA
AAATGTTGATTAGGTTACATTACTGCGGTGATGATGTAAGAGTGAAGTGAGGAGTAGCTG
AGAGTGACTCTAATTGTTGTTTCGGGATATGACTATTAGTTAGTTG
>Contig_250901
TCTTCCCACAGGATTGGGACTCGGTAGCAGATGCTCTCATTGCTCGTGGCCAGAGTCCCA
TGTGACAGTGTTAATGGGTTTTATAAAGCTTCTTTTTTCTGACTGATATTTTTACTCAAG
TCTATCATGAAAGGCAGGGTTTCAGGCAACATAATTTCTTTAAAGTGGAATTGTCCGGTC
CAACACTTCTTCCACTTCAACTTCTTTGGCTTCGTACTCCTCTTCTTCATCACTGGC
>Contig_124321
ATCTAGTATGGGTTCAGTTCCTGAGTCGAGATAGCACTGAGTTTGATCGAGTTTTGTATG
TTGCTTGTCGAGTTTGAGTCATTGTCGAGTCCGGTTGTCCGAGTTCTGGTTTTGAGTTAT
GAATATTGCTTTTTTTTTCTTTTCCGTTTCTTACTGAGTCGATTAGACGAGTTTGTCTCG
TTGCTGTGCAGTATTGCCCGAGTCTGAGTTTGTTTTGCGATTTAGATTCTGATGGGTGAA
GTCGAGTATCGTTTTTGTATTAGTGCTGCGTTTCCCTGTTCTCTGCTGCGTTTTTGGATG
ATTAAACCGAGTCAGTTCTGTTGAGTCGTTTTAGCTGAGTTTCTGTCGAATCTGTTTGTA
GTCTGTGGTCTGTTTTCTAAGCTTTCTTCCCACCGAGTCATCACTTTGAGCTGCTGTTCT
GTGACTTGAAATCAACTGCGTTTTGTTCTTTGTGTAGTCTTCTTTGCTGAGTTTGAGTCC
TGTAATTCTTAGTCTGAGTTCTGTTAATTTTAGTTGGGTGTAGTATTGAGTTCTTGCTGC
GCCATTTATGAAAAACCAAGTCTGTAGCCGTTTTTTTGTATTTTGTTTTGTTTCTGCT
>Contig_124717
GTTTACCTGTCTTTCATTTCGTTCGAGTTTGCTGTTGGGTTGAGTGCAGAGTTGTGTCGA
TCTCGTACCGAGTTGCGTTTCTGAGCCTTGTTAGTTTGTCCGATTTACTGCTGTGTTTTG
GGTTGTAATCGAGTCTTGGCGTTGAGTCATAGTGCCGAGTCTGTTGCTTAGTGTCGAGCT
GTTTCTCTGCATCATCGAGTCGCCAATTGCTCTGCTTTTCTTTTACTGAATTTCTGAGTC
ATTTCGCTGCTGTTTATGTCGAGTCTGTTGGCTGGGTTTTGTGTGGGTTTTGTGTGTTGC
TGCGGTCTTAAGTTTTCAAGCTGCTGGGTTTGTTTCTTGTTGTGAGTGGCTTATTTCTGT
TTAGTTAAGTCGAGACTTTCAGCCGCGTTTTCTGGGTTTGATTATGCTGTTCTGCTTTAG
TTGCGTCTCCGAATCCATCTGCTGAGTTGCCGTAGTTGGGTTCGTTGAGTTCTTAGTTTC
TGGGTCTTGTGTTAAGTTCGGGTTTAGCAGGTTGCGTTAGTCCGAGTCGAGGCCCTGTTC
ATGTTCGTTTATTCTGCTGAGTTTTTCGTTTTCGTTGCTTAAGTCTGGTTTGTGGTTGTT
GCTTTGTTTAATTTCAGAACCTGTTTTTTCCGAGTCCCACGAGTTGGTGTTTCCTGCGTT
GTATAGCACTGAGTAGATTGAATTATTAACTGTTTTGCTTTGTTTTATAACCTGAGTCAT
GAGTCGTGGTTTAAGAAATGAATATATTTTGATTGTGGTTGCAAATGAATATAGCCTGCT
TGTCCGTTAATACTGTGACTTTGTTGTGGTTTAGTTTTATGTTGAGTAATGGTAATTGCT
TTTTATTATTTTAGTTTAGAGATCAAACTACTAGGAATATAATTTGTTCCCTCAAACACA
ACAAAGTCAC
